# Supplementary material for: Identification of Emotional Spectrums of Patients Taking an Erectile Dysfunction Medication: Ontology-Based Emotion Analysis of Patient Medication Reviews on Social Media
Source: J Med Internet Res. 2023 Nov 29;25:e50152. doi: 10.2196/50152 (PMC10719816; doi:10.2196/50152)
Supplement: Multimedia Appendix 1 [file jmir_v25i1e50152_app1.xlsx]

## Sheet: Sheet1
treatment	text
sildenafil	I have been 0.25 viagra for 2 years now works amazing saying that there is side effects what doesn’t effect everyone I suffered mild head ache sometimes mild stomach pains I have mild heart condition it doesn’t raise heart rate but during sex your heart rate goes up anyways but very happy with outcome saved my relationship even though I’m only 34 talking heart medication causes erectile dysfuncti…
sildenafil	I'm only 28 and single so I'm often out meeting other singles but recently I found my erections are hit and miss, sometimes I can get and maintain a good erection other times absolutely nothing happens even when I'm aroused. I went to my local chemist and they were able to give me viagra with no prescription necessary. I have found it very effective, for me it takes about half am hour to kick in …
sildenafil	I'm 80. Have used Viagra for 3 years 25mg and 50mg at different times. Excellent results. Does exactly what it should. Needed it to maintain a good erection and it does just that eg 25mg 2 nights ago gave me 35 minutes of real hardness which included 20 minutes of penetrative sex culminating in an awesome ejaculation.
sildenafil	To say I am a non-believer of self help marketing & advertisement campaigns, brochures, commercials etc.-- Is an Understatement. I am 55 years old but appear no older than 45, I take care of myself, eat right, exercise and take daily multivitamins along with my standard prescription meds. For almost a year now, I regularly take ginseng capsules and for almost 5 months now, I have regularly been t…
sildenafil	I’m 57 and began to experience some performance anxiety with my wife, sometimes difficult to obtain or maintain an erection. I asked my doctor about my issues and he prescribed sildenafil 20 mg tablets. Man what a game changer! Within 30 minutes I can get an erection that is like steel. Multiple orgasms are possible again, I feel like I’m back in my 20’s. I’ve even pounded a couple of the neighbo…
sildenafil	I’ve taken the medicine a total of 15 times and at first it worked well. Now it doesn’t help much at all and I’m not sure if it is because my partner doesn’t give me enough attention to help stimulate me.
sildenafil	I'm 76 and have been using Viagra and then sildenifil for 11 years. I'm in great physical shape. I exercise and run daily, even in winter. My body is firm and tight, and my penis is soft. When I first started using it, it worked. I got an erection firm enough to penetrate. But it didn't last too long, maybe 5 -7 minutes. Then it got soft and slipped out. I wound up jerking off. I still use it and…
sildenafil	My doctor prescribed 50mg, which I took, and approx. 35 minutes later I achieved a bit of an erection that lasted less than a minute. VERY DISAPPOINTED! I am 84 and a retired professional athlete.
sildenafil	I'm approaching 80. Have been using Viagra for 2 and a half years. Great results, firm erection for at least a half hour of active sex. Magic climaxes. Increased dosage to 50mg a few weeks ago. Hope to for many more years.
sildenafil	I take 15-25mg (sometimes less) and it works fine for me with no side effects. Taken on an empty stomach it can kick in in less than 20 minutes (with no stimulation).. I will feel a slow stirring sensation down there leading to a wowser of an erection all by itself :)... With food 50-70 minutes to take effect, I need stimulation but works just as well. And yes you can still feel the effects up to…
sildenafil	Took me a year to talk to my doctor...and, when I did, I was so nervous my blood pressure was off the charts! We tried it and it worked great. The only side affect was some moderate flushing in the first 30 minutes. ......I only with we hadn't waited so long.
sildenafil	Hello - I am a 51 year old man. I live a healthy lifestyle in that I eat healthy (no fast food) and exercise 4-5 times per week. That being said, over the past few years I had noticed that I had most a little pep-in-my step so to speak. While sex was great with my wife, I found it was harder for me to maintain an erection for long and it was not as hard. Finally got up the courage to call my doct…
sildenafil	I am approaching 90 and have found this product to be very helpful. Erections vary but today after taking half 100mg the previous nite and then the other half prior to sex I found that I could get hard within 5 minutes and my morning wood was ready for action.Having practised kegel exercises I have now got the art of pumping myself near erect. Viagra does the rest. The down side is that my erecti…
sildenafil	I'm in my early 40s, would never have guessed at this age I would be needing assistance in that area. I've recovered from COVID-19 twice and was struggling with post COVID-19 syndrome/ symptoms. Doctor found out COVID had zapped my testosterone levels and here we are. Either took too long to get hard or couldn't keep my erection. I was nervous about taking medication as I don't take anything else…
sildenafil	I’ve suffered from ED for about 20 years now. Trying viagra changed my life and allowed me to satisfy my partner. I’ve experienced no side effects whatsoever.
sildenafil	Im pretty I can satisfy and go deep, and touch the walls of any woman, and do any position with them
sildenafil	Works as described. A real life saver.
sildenafil	AMAZING! Iâ??m 51 and still in love with my wife. This drug has changed my life profoundly. Weâ??re close, happy, and satisfied. I would never admit I had ED til it became evident. I should have admitted it a few years ago. Very grateful. Very flush.
sildenafil	Used V. for the first time. Cut 100mg to about 40mg for first try. It worked great. Within 1-hour had lasting Erec. Could have gone for 60-minutes. After 20 minutes went back to normal (I was worried about medicine lasting too long). Had gone to Dr. due to having to wait too long 3-5 days to have strong erec. for my wife. I plan on using 2-3 x per week for health intimacy with my wife. Before V. …
sildenafil	Get a slight headache that last about 3 hours after no matter if full or half doseWithout Viagra I get hard but only about 85% 90% hard which makes full penetration in my wife difficult.With Viagra it is 100% rock solid and semen will fly out for 2-3 feet with about 5 to 10 spurts.Before Viagra sperm just dribbled out. At age 58 Viagra rolls back the clock to my 20 something self. Viagra worked b…
sildenafil	It worked for several years but has no effect for the last couple of years/
sildenafil	headache, and timing can be tricky, but rock hard. THE GIRLS LOVE IT!!
sildenafil	Viagra is a great help for people who have erection problems. I have trouble to hold it over more than 5 minutes, so Viagra 50mg is the best solution for me. But the sides are there as well, I experiences headache and stuffy nose every time and when I see the experiences here ... it is a common problem. If anyone is interested in this drug I recommend you to take a price comparison engine like Dr…
sildenafil	Been using for about a year and a half. I would say I have about a 85-90% success rate. Do not eat anything! Best time for me is in the morning when rested...take 1/2 of 100mg.tablet and ready to roll in 20-30 min. With another session likely later in the afternoon.
sildenafil	mid 60's and erection increasingly slow to attain and maintain. This class of drug is awesome for quick arousal and very hard and long lasting erections. I highly recommend.
sildenafil	I tried 50 mg and it worked great. My urologist suggested that I try 25 mg and it worked just as well. Then I tried 12.5 mg and that dose worked also. Yesterday I tried having intercourse without it. I had an erection during oral sex and during initial intercourse, but I couldn't maintain it. I took 12.5 mg and an hour later I had an amazing erection. I am a 60 year old who uses generic Viagra fr…
sildenafil	works great
sildenafil	This is a truly miraculous drug! I wish I had not waited so long to try it. I only take a forth of the 100 mg and it is amazing! My wife is as excited and pleased a I am. The only side effect is a slight headache, but totally worth it. I had actually forgotten how hard I could get! An extra benefit is the my cold hands and feet are warm when taking this dose. It was uncomfortable initiating the c…
sildenafil	I found the original drug very effective, but since the generic drug has been available, it is next to useless
sildenafil	53 years old, I work long hours, air travel, very active. I don't have bad ED to the extent that I can't get hard and I don't lose my erection during sex. I do notice it can take a lot longer to get hard during foreplay and my erection isn't as hard as I would like after a very tiring week. So, my doctor prescribed 100mg, he said I cut the pills if I wanted but so far I like the 100's. I take abo…
sildenafil	There is a company that produces and sells Viagra in pharmacies. They have website and there you can find certified drugs. Viagra protected by patent and pharmacies must take it into account. When you are searching for cheap Viagra online, there everyone can appears at the top of search. Remember to be careful with your health! It's the most important thing in your life.
sildenafil	Generic Viagra helps to raise your blood pressure in certain muscles, but with pornography it will do nothing. The cause is in brain. Problem is with neurones which can't be activated cause it learnt the pleasure from such things. Can you imagine the difference between generic and official one? But I found best tips somewhere on blogspot and make my potency strong.
sildenafil	My male partner has tried this drug about 5 times. He used it tonight, but no results. The last time he had used it he got an erection within 5 minutes. Previous uses have varied. The Doctor said he could use one pill 100mg now, before he had used 1/2 a pill. This is not working. He is 72 years old.
sildenafil	Erection lasted for 16 hours came only blood after only 6 times masturbating
sildenafil	Avanafil is a powerful medication used to treat erectile dysfunction in men. (Check out intersafemart, They have great deals on generic ED Medications.
sildenafil	Rock hard erections and shorter refractory period.
sildenafil	I'm 58, my girlfriend is 42, she has a very high sex drive, needs sex 3 or 4 times a week or more. my performance has been weak at times, ED, not fully hard, lose erections during sex, etc. Decided to try this med and very pleased. first time, Tried 100mg, hour later, started foreplay, got hard quickly, she proceeded to give me a blowjob and she said I was the hardest I've ever been. I unleashed …
sildenafil	I'm only 52 but travel a fair amount, after a week of multiple plane flights, airports, rentals, and sometimes a redeye back, sometimes just plain tired. I can get hard without viagra but it takes longer and the overall firmness is not as desired. Viagra helps me get hard, very hard and stay hard which provides a better overall sexual experience. I come very hard when I use this med and have no n…
sildenafil	It's not what i had hoped it would be.
sildenafil	I could not get a erection till I took 50mg , it sad I am in my late 30's.This medicine is a God send.
sildenafil	This is a wonder drug, i have been unable to get a firm enough erection for penetration but after taking the 50 mg dose I have full vein pulsing erections that last and last. My wife says i have never been so good as i am now and we can do it several times on asinggle dose.
sildenafil	Started using a few months ago with total success. Wife cuts 100 mg into halves or quarters, but the blue coating makes it tricky to cut. Usually some crumbs end up on the cutting board, which I wipe up with a wet finger and eat. 25 mg seems to work as well as 50 mg. I'd like to try a whole 100 mg but it's so expensive. I usually take it on weekend afternoons, get 2 sessions out of it and can per…
sildenafil	I'm taking Viagra (ordered from globaldiscountdrugs) for Erectile Dysfunction last two months. working well for me. I've had a stuffy nose for a day.
sildenafil	I do really hope my advice will help somebody! I can reveal the truth about those Canadian Pharmacies sites as a FORMER EMPLOYEE of such company in Russia. There are dosens of such companies around here in Russia (i don’t really know the exact number) that are barely legal….Your meds actually come from Russia, Turkey, India, Ukraine….and of course meds are NOT FDA APPROVED as claimed on sites. Ba…
sildenafil	Have been successfully using .25 mg of Viagra for six years.
sildenafil	I am 47 years old and began having problems with ED within the last year and started taking Viagara 50MG about 3 weeks ago, I had to change from taking Cialis was causing me quite a bit of back-pain. I have found Viagara is very effective in helping me attain very firm erections and I can last a long time and I have not experienced any negative side effects whatsoever so far. There is sometimes a…
sildenafil	At 62, I can happily get an erection but it normally takes my lady about 12 minutes to cum, even with a good warm-up. This isn't a problem, as it usually takes me a bit longer (since I gave up on premature ejaculation suddenly at 24). But things tend to get a bit soggy after a bit, particularly when not missionary positioning, given that the erection's been around for about 25 minutes already. Ho…
sildenafil	I am 18 months out from radical prostectomy. Only firm enough for vaginal penetration about one third of the time. Always have a headache. Headaches are less severe when I take Advil.
sildenafil	and on the 8th day, HE created my rod. After taking viagra I have been laying more pipe than the water company. I feel like a madman has taken control. The only side effect has been feeling like I am no longer mortal. I have begun wearing superman underwear to contain the beast that was born the day I popped that first pill.
sildenafil	I woke up this morning, JUNK ROCK HARD! I had scratches on my back and lipstick on my drawers.
sildenafil	ok
sildenafil	It works but makes me flush.
sildenafil	VERY disappointing. Maybe 20 minutes of a partial erection. I used cialis before with much better results. All the commercials in the world don't help.
sildenafil	$325.17 for 10 Viagra pills that did not work. NO refund! What the hell! The FDA should take a closer look at this pill, especially the cost.
sildenafil	I am 41 and over the last few years I was experienced drastically reduced sexual ability. This effected my stress levels, confidence, and my personal relationships with women. I tried many supplements and life style changes in prefer to get some potency back, but nothing worked at all. About 3 months ago I asked my doctor if I could try cialis and he suggested I try sildenafil first as the cialis…
sildenafil	taken 59 mg pill , felt too hot on the whole body and sweaty but my penis still failed to erect.
sildenafil	I am 61. I had a radical prostatectomy 14 months ago. Viagra worked the first time--100 dosage. It was my first penetrative sexual intercourse since before surgery. Second time I used it I had a big meal close to taking medications and it was not effective. Need to avoid eating and take it at least an hour before sexual activity. I even have had the return of morning erections the next day.
sildenafil	Works great.I was having trouble getting and keeping a full erection. The medication resolved the problem. Life is good!!!!
sildenafil	I've found that Viagra works faster and does better on a empty stomach. I buy 100 mg pills and split to 50mg to save on the cost. My wife likes the results.
sildenafil	Inability to sustain 1st 3 years, 50 mgs worked fine, only facial flushing. Recently increased dosage created penis curvature (??Peyronie's Disease)= wife's painful intercourse . Will be following up with urologist.
sildenafil	having sinus swelling an hour after i eat a meal. i have parkinson,s meds also; contam , sinement.
sildenafil	I tend to have pain in my thighs a day or two after use.
sildenafil	Both Cialis and Viagra have worked for me during the last five years. However, I am now experienceing pain in my penis similar to the paid of bruising. I am also experiencing some vision and balance abnormalities, but the primary side effect that is uncomfortable and of greatest concern is the soreness occuring after each use. This symptom has been experienced over the last six to seven months. I…
sildenafil	works
sildenafil	I had occasional loss of erection and inability to get hard without intense stimulation. First use of Viagra and I was rock hard and stayed that way during a marathon session. It works well for me. I did have a pretty decent headache after using, however.
sildenafil	Have begun taking Viagra due to erection issues caused by anti-depressants. (Yeah, you take the anti-depressant and then get depressed from taking it). I could achieve a soft erection and ejaculate with masturbation or oral, but not hard enough for intercourse. Began with cutting a 100 in half and found it was too effective, giving me an erection anytime they wind blew for the next 12-14 hours. A…
sildenafil	as good as tic tacs for me
sildenafil	My lover very happy
sildenafil	First use was moderate improvement in hardness. Follow on uses have been great. My wife checks to make sure I do not run out, she is a huge fan. Bigger than I ever remember and I can go for multiple sessions again.
sildenafil	Less effective if I;ve just had a big meal.
sildenafil	works well for about two and a half hours then wears off.
sildenafil	Viagra works very well and can get good erections for 2 days after taking it but the side effects are bad. Headache and extreme flushing lasts as long as the med is in my system. Going to try Cialis
sildenafil	I'm 40. No diabetes or hypertension. But I'm obese(175cm/103kg). Lately, i cant maintain an erection during intercourse. And sometime cant even get a good erection. But i m ok when watching porn. Weird..... Talked to my Dr. and was given 1 tablet of Viagra(100mg) I tried it last nite alone first juz to see the effects. Took 1/4 tablet at 10pm after drowning 2 cans of beer, within 15 mins i caught…
sildenafil	After a stent I was put on medicines that decreased my libido and erections. But one pill of 100 mg taken once in 15 days works best for me. Even after the first ejaculation Mr Johnson is ready for more action, but the out flow is rather restricted after the first event. Best results when taken on an empty stomach and without alcohol.
sildenafil	I used to be completely unable to achieve lasting erections, but this medication has once again allowed me to have meaningful, lasting sex with my partner. I'd recommend this to anyone who is experiencing ED symptoms, or anyone who doesn't mind a 4-hour erection.
sildenafil	I would take it more often, and have a prescription form it, but very pricy. I think it is way to expensive.
sildenafil	I took Viagra for a few months, and then I developed gallstones. So I dont recommend it to anyone. Its a side effect of the drug, and now I need surgery
sildenafil	unable to have orgasm
sildenafil	seems to raise my glucose level,is this normal?
sildenafil	Sometimes problems maintaining an erection due to side effects from ADHD drug Adderall. This solves problem
sildenafil	I have been taking 50-75mg of viagra four times a day for the past year after I was diagnosed with a blood clot which then broke off into my lungs causing pulmonary hypertension. I find the viagra helps me to walk around a lot easier/exercise. Even while sitting I notice an immediate difference. Hopefully now that I'm an adult I can see about using some other medications to get up and going :)
sildenafil	didn"t help me a bit very unhappy with it
sildenafil	I have taken Viagra for 20 years. Started cutting 25mg pills in half.When that stopped working I cut 50mg in half, and eventually ended up using 100mg. That is no longer reliable so am going to try taking 130mg. Have also used Cialis and currently require 25mg of C to get results. Viagra side effects are face flushing and slight vision effect in the morning. Tolerable for the result. Cialis has l…
sildenafil	get erection but cant come.
sildenafil	My issues began after having my prostate removed due to prostate cancer. viagra helps most of the time but sometimes a pill has little or no effect and I'm not sure why.
sildenafil	I've taken generic Viagra for years and it has worked well for me, but I still find that I can lose my erection during intercourse. One thing that has been helpful has been the use of a constriction ring that fits around the base of the penis and retains blood in the penis, thereby maintaining a good erection. Rings are available commercially, but are somewhat expensive. I've used cheaper alterna…
sildenafil	Took the 50mg tablet and got a semi-hard erection but not hard enough for intercourse. Doctor said try taking 2 (100mg). Erection was harder than the 50 but still not hard enough for intercourse.
sildenafil	I'm 57 yrs. old and have had excellent results with Viagra. Best dose for me 100 mg. My erections long, full, thick and hard. Definite "feel" to a Viagra erection. Like penis is stretching out of its skin. Because of increased staying power, best sex of my life with new positions impossible before Viagra. Effect lasts until morning and even for days with frequent rock hard nocturnal erections tow…
sildenafil	45yrs old with diabetes. Erections were unpredictable, seldom as firm as I would like. First time I took it it didn't work. If I havn't had any in my system for a while i take 100mg. If I have had it in my system within a week I take 50mg. Hard as a rock, able to prolong my orgasm till we are both ready. I can usually prolong the erection for as much as an hour to an hour and a half. i bite it in…
sildenafil	Works. Some times up to 1 hour prior needed.
sildenafil	Has not worked for me at all.I still cannot get an erection.
sildenafil	Biggest problem I seem to encounter when using this medication is extreme hunger. Thanks to Pfizer and the FDA the price is so high I can't afford to buy groceries anymore. Time for Pfizer to man up and quit ripping us off!!! Everyone who can benefit from V. is not a millionaire.
sildenafil	Have used Viagra off and on for 3-4 years and generally found it worked. High stess limited the effectiveness as did pushing the time for it to get in my system
sildenafil	viagra is causing rectal bleeding on me. even though I've been using it for years ( once a month atleast) I'hadn't seen any side effectt till last month. but I am so sure after many tests that caused on me rectal bleeding. I Dont know what to do
sildenafil	In my late forties, during intercourse, I noticed my penis would lose some of its hardness.To keep it really hard and completely satisfy my wife, I would have to thrust faster, which would cause me to orgasm, ejaculate, and lose my erection - sometimes before my wife was ready. I tried a sample of 50 mg viagra when I was 52. In 20 minutes, I felt a little flushing. When I went to urinate, my peni…
sildenafil	remember, you have to have good levels of testerone in your body. Viagra WILL NOT work with low levels of "T". I was harder than times were in 1929!
sildenafil	Didn't feel "full" anymore while having sex, and my wife of 25 years noticed it, too. Couldn't maintain a satisfying erection while on my back with her on top, which had always been our favorite position. Took it this morning for the first time after coffee (no breakfast) and waited the recommended hour before sex. While she was in the shower, I noticed the flush come on and my sinuses seemed to …
sildenafil	Is this drug harmful in any way?
sildenafil	it most effective
sildenafil	Viagra really has not helped me in the long run. I works for me only %20 of the time.
sildenafil	My boyfriend had a prob with ed, so we tried viagra and it was AWSOME! He rocked my world, this best drug ever created. One hour later made a 46 year old man into an 18 year old boy, LOL... And it also worked the next morning, I am glad he decided to try something to improve our sex life...On a female point of view, I give it two thumbs up!!!
sildenafil	Didn't work the first time, but has worked ever since
sildenafil	getting a erection is easy. maintaining one after 10 minutes was my problem. 50mg did the trick. got my "hang time" back.
sildenafil	Works. Just makes me sick every time. I have to throw up 4 to 12 hrs after and feel sick for the next day. Actually all ed's effect me the same. Looking for an alternative to oral meds.
sildenafil	I took a 50 mg of Viagra. Nothing. I took a double dose and I tried, still nothing. I did have a good nights sleep.
sildenafil	Have been very satisfied. Erections are good but the best part is that it seems to delay orgasm... you go for a LONG time. At times almost so long as to be frustrating, but wife LOVES it! As others have mentioned, effect seems to be cumulative. Taken a couple of days in a row it is VERY effective. 50mg dosage seems to work well for me.
sildenafil	Has also helped with bloodflow to feet and hands
sildenafil	flushing after for a long time
sildenafil	Used injections in my fifties. Worked well but was not easy to use. Viagra was my wonder drug into my 70s. Moved from 50mg to 100mg. In seventies the effects have diminished. Engorged but not rigid enough for penetration. Considering pump as alternative.
sildenafil	I do not experience a complete erection. after several minutes of sexual play, I begin to have an unfortunate side-effect that ruins the moment. My right foot (the undersole) starts to itch tremendously,to the point that I can't think of anything else.It seems to generate not from the skin but deeper in the foot.(maybe the nerves are affected).this itch can last 35 to 45 minutes.This the third co…
sildenafil	Wife wanted it five times in one night due to it's effectiveness.
sildenafil	Rush in the chest area at climax. weak, scary feeling.
sildenafil	Erections not usually very hard and the side effects may last about 4 days ( red eyes , headache ,lethargy ) I usually have to take at least 100 mgs
sildenafil	Wow, I think my wife should be writing this review. After an hour and her having multiple orgasams she is in love with the little blue pill. My doctor is having me split a 100mg and it is working great. Can't get over the price though. I did have a major headache all night afterwards, but the next morning I woke up under a "tent" for the first time in years and after she saw that my headache got …
sildenafil	large variation in effectiveness. Does not work well without other aids.
sildenafil	I take 50 mg (split a 100mg tablet) on an empty stomach about an hour before a meal. Works great...some face flushing and sometimes a mild headache...worth it.
sildenafil	did not work ! it just made me sick!
sildenafil	Bad side effects. Headaches, Nausea, Aches in legs and arms, Eye sight affected.
sildenafil	get's an erection but it does not last.
sildenafil	6taking viagra doesen't help my problem with ed
sildenafil	afterwards i had a stopped up nose, headache. didnt liked the way i felt at all
sildenafil	After my traffic accident, any exercise will give me pain on my old injuries. After years, I got high cholesterol and high BP 130/90. Later, it gave me ED. I buy 100 mg and split each to 4 portions. Too much of it, the erection will continue long after sex is over. At 25 mg it's just right. Erection ends just after or an hour after the act ends. Also, too much might create other medical problems.…
sildenafil	Often produces a partial errection which transits to a full errection at orgasim and then lasts for a good priod of time.
sildenafil	I have always used the 100mg. dose. Works great! It also seems to build up in my system if I have been using it 3 to 5 days in a row. Also, allows multiple uses. Taken with 20mg. of Celexa, and LOOK OUT!
sildenafil	I am 56 years old and was having trouble getting firm erections, especially at night. 25 mg is enough for me. I always take it on an empty stomach - when taken right after eating, it is not effective for me. I have mild side effects - facial flushing, stuffy nose, and sometimes a slight headache. My wife is very satisfied with the drug! Until trying Viagra, I was worried that our sex life was abo…
sildenafil	I took 50 mg. the first time and it worked only briefly. I took 100 mg. the second time and it worked beautifully. I took it about an hour ahead of time and an hour-and-a half after eating. Other than a slightly-stuffy nose, I had no other side effects.
sildenafil	works very well for me 100mg. It took 1 hour to take effect. It will work for me if I take it on an empty stomach no food, alcohol or soda drinks for 4 hours just plain water. My side effect is lite blue vision and slight runny nose.
sildenafil	works well and rapidly,i.e. within 15 minutes.
sildenafil	I take 1/3 of 100 mill. in 30 minutes i am not fully erect, but insertable, after another 15 min. of intercourse i am fully erect and can sustain erection for at least 30 more min. (love it)
sildenafil	Side effects include a flushed face, the whole world may look blue, mild headache, etc. Tolerable, but be prepared. Cialis is much better in every respect.
sildenafil	did not have any effect on me
sildenafil	I have used it several times poor results. It may be due high blood pressure, but thats also a big reason need to take it.
sildenafil	I have taken this for several years and found it to be quite dependable to help maintain an erection. On only one occasion did my vision become distorted with bright blue flashes in the periphery of my vision. Although disconcerting for that one time I have had no other adverse reactions. My wife and I are quite pleased with the results and recommend it.
sildenafil	I took dose 15 minutes before sex. everything was fine-normal. It was first time use of this drug. I was not impressed but then I have never had trouble in this manner. Slight negative side effects were a little headache, heart racing some and some nerves tense. Other than that no effect so I would not waste my money on it. It was an experiment. What more can I say it may be great for others. Age…
sildenafil	I find that I have good results by taking only a half of a 50mg pill before I eat a meal. I was getting an upset stomach when I took it after dinner. I get a little face flushing, but no other effects. It has worked every time.
sildenafil	I take one pill 30 minutes or 1 hr and it does not help.
sildenafil	Dr. started me on 50 mg, it was a little effective. Penis still felt mushy. Dr. tried 100mg. My erections are like when I was 18. Although it hurt me a little but made my wife sore. She just has to adapt!
sildenafil	it does everything the drug is designed to do, with no side affects, and satifieds me.
sildenafil	I've used 50 mg of viagra for several years. I find that it works faster and better on an empty stomach. My wife likes the better erections. Makes us act like we were in our 20's again.
sildenafil	worked 100% (100% erection)about 1/4 of the time worked 50% (half erection) about 1/4 of the time worked 0% to 50% (little or no erection) 1/2 of the time
sildenafil	great it works
sildenafil	Needed to sustain erection longer for my wife. It worked. 50mg - only side effect to note in nasal congestion but that is a small price to pay for longevity. I am 35, but it makes my member 21 again.
sildenafil	the drug causes nasal congestion and headaches. This makes it difficult to sleep and headaches last into the next day.
sildenafil	i visited a massage parlour.it helped me .
sildenafil	there are side effects
sildenafil	I took this medication while on vacation with negative results. The dosage where 100mg tabs, and Im 57yrs old.Is it me or is there something wrong with the drug?
sildenafil	I started using Viagra about 10 years ago (the doctor prescribed 50 mg) about 2 hours before intercourse. It worked very well indeed. After a few weeks, I thought maybe a smaller dose would be sufficient for me. I powdered the pill and used a pinch of viagra (about 5 mgs) 2 hours before intercourse. This gave reliable erections and confidence. I have been using this smaller dose ever since and it…
sildenafil	sucks
sildenafil	It has given my wife and me a restored, great sexual relationship. It has made intercourse very pleasurable for her and me!
sildenafil	I am 45 and I use viagra 50mg. It usually works very well, but sometimes I am disappointed. For me it works best on an empty stomach about an hour before sex. It gives me a headache, but the headache is gone by morning. It's fun to get erections with very little stimulation again like when I was younger.
sildenafil	I am 64, started viagra when I was 52, more for the experiment rather than need, buy 100 mg tablets which I cut in quarters, cheaper this way, my wife's insurance plan pays for 80%, I'm out of pocket for approximately $24 for a box of 8 100mgs. My erections are strong and the sex is astounding, especially the following morning when I awake again aroused, the wife treats me like a king. I recommen…
sildenafil	Use 50mg tablets works within an hour. Best if used in the morning. Some face flushness and usually get a headache a few hours later. Without Viagra, I was unable to have an erection.
sildenafil	I HAVE TAKEN FOR OVER 15 YEARS. FOR SEVERAL YEARS IT WAS EFFECTIVE AT 100MG. THEN I MOVED UP TO 200MG (OVER THE MAX I KNOW). IT WAS EFFECTIVE FOR MAYBE ANOTHER 10 YEARS. IT HAS BEEN INEFFECTIVE FOR THE LAST 2 YEARS.
sildenafil	I am 73 years of age and have tried Viagra, but it does not help me to get an erection. I will start to get an erection in foreplay, but will lose it at time of penetration.I do not take on a regular basis. Only prior to intercourse.
sildenafil	I've taken it once while involved in a oral sex relationship only, and it was very effective.
sildenafil	I love it. no issues to report, except a well satisfied other half.
sildenafil	I am a 37 yr old and I could not keep a erection. I got checked out by the doctor after the over the counter pills stopped helping. I felt like I was 18 again. I had no issues with this medication. Only wish I went sooner to the doctor.
sildenafil	longer better sex.
sildenafil	Great if used within an hour but thereafter I had trouble. Not good for intimacy sex but planned.
sildenafil	(56 YRS OLD) I HAVE JUST CAME OFF A 2 YEAR BOUT WITH OPIETS. PRETTY MUCH NO SEX AT ALL. AND NONE IN THE LAST YEAR DUE TO DRUG USE.BEEN TO REHAB AND DRUG FREE FOR 5 MONTHS. DR GAVE ME 2MGS OF LEVITRA. TOOK 2 IN ONE NIGHT WITH AN HOUR WAIT BETWEEN. IT NEVER DID ANYTHING...DR GAVEME A NEW SCRIPT FOR VIAGRA. 100 MG. TOOK TONIGHT AT 730, ITS NOW 1030 AND NOTHING. I HAVE 5 PILLS LEFT. I REALLY NEED THI…
sildenafil	I was in an auto accident, in which my 3rd lumbar was burst fractured. After failed fusion surgery, I was left with many neropathic problems from my stomach down. After recovering, I met a woman, and we have had a relationship ever since. I found out during out first sexual encounter, that I couldn't maintain an errection, and I couldn't control anything haivng to do with that area of my body. I …
sildenafil	it works great for me
sildenafil	i am happy to be able to have an sustained erection since i have been using this drug and my relationship with my spouse is better.
sildenafil	Worked ok, but it gives me a stuffy nose and flushing in my face. Stopped using it due to low blood pressure problems. Doctor advised that I use a vacuum pump instead.
sildenafil	After taking pill had bad case if congestion after which had nasal drainage that cause me to gag. 50MG pill had little effect on erection and because of other medications taken can not try higher doseage. Cost of pills are too high to keep taking without results.
sildenafil	At 80 it still works for me I take 200mg don't seem to have any problems
sildenafil	After a seeding procedure for prostate cancer 4 yrs ago i have taken viagra to get a 'boost' to an excellent level of hardness. However, docs are given less samples to ration to we needy ones and i can't afford the regular market price. When will Viagra go Generic ? In my lifetime ? I am a 61 yr old male.
sildenafil	at first it was hard to get used to the side effects. But now wow life is good. The cost is somewhat prohibitive I wish there was a way insurance would cover or the use of generic was possible.
sildenafil	can only keep erection for little time
sildenafil	My husband is 32 I am 20, he found out that he was diabetic about 2 years ago and since he started taking medication for it he has had trouble keeping an erection. He could get hard but it would never stay hard, this became very frusterating when we decided that we wanted to try to get pregnant. He spoke with his doctor and was given a sample pack of viagra, the first tme he used it we made love …
sildenafil	SOLD, absolutely awesome, thought it was my imagination that I felt an affect (on an empty stomach) only a few minutes after taking 1/4 of a 25mg tab, but it was not my imagination. I started to feel a kind of fullness between my legs, like all of the equipment was on the flight deck, ready to go. Not much else happened until I saw her, then started to feel a fullness, by the time we started talk…
sildenafil	I think this terrible to give this to a baby for this reason.He has to have a erection for hrs and it makes him aggressive. Doctors should not be doing this and if it were my kid it wouldn't be happening.
sildenafil	not working
sildenafil	Started By first taking the 100mg and it worked wonders! Sometimes I get tired before I finish, but the look on my wife's face is well worth it.
sildenafil	I currently have a 50mg Rx. bought over the internet 100 mg tablets. what are the concerns for using 100 rather than 50 mg tablets?
sildenafil	Does not work.
sildenafil	Had trouble with maintaining erections because of BPH at 47. Asked Doctor for Viagra and was prescribed 50 mg. Worked like a charm. Took it initially on an empty with a diet coke. Even had a few drinks one session and it worked fine. You do have to wait for the stuff to kick in, but then once it does orgasms and getting another erection isn't a probem. No noticable side effects because I was only…
sildenafil	31 with anxiety took 50 mgs only problem was wife was too sore for rest of week
sildenafil	I am 73 years old and I have taken one 25 mg pill but it does not seem to have any effect. According to a Dr on Fox News Sunday, one can take up to 100 mg. Should I increase the dose above 25 mg? Please advise.
sildenafil	I am 66 and have high blood pressure but am on meds for that. ED became a real problem. After taking 50mg my performance is at it's peak and I have intense, powerful orgasms. The BEST sex I have ever had!
sildenafil	After starting several different medications as a result of a heart attack at 41 years of age I started having some trouble getting an erection and maintaining it during sex with my wife. Finally at age 46 my family doctor put me on 50 mg. of viagara which didn't really seem to help. After increasing the dosage to 100mg. it has proven effective at least 90% of the time.
sildenafil	After 5 years on blood pressure medication and increasing difficulty maintaining an erection during sex, I brought this up to my cardiologists. He told me it was a confidence issue. I brought it up the next year at my annual check up and was told the same thing. Mentioned it to my family doctor and he told me it was the blood pressure medication. Family doctor gave me a trial pack of Viagra 50 mg…
sildenafil	My husband has ED due to having his prostrate removed because of cancer. The surgeon has had him taking 25 mg of viagra every day since he was discharged from the hospital (10 months ago). Once or twice a week he takes a full 100 mg, all to no avail. He is now scheduled to start penile injections to see if they will work. The bad news is that we learned that you have to "use it or lose it" - the …
sildenafil	I have been having problems with getting an erection for about 2 years due to MS. Decided to give this a try. 1st pill, 50mg, it did not work what so ever. The next day my wife and I tried again and it appeared to work this time. The thing that concerns me is that we had sex for about an hour and I could not reach orgasem. Sensitivity is just not there but that is probably the MS. May try somethi…
sildenafil	It works but partner does not like the Idea thinks i am to old to be trying it 80 should can i tkae this daily so she will not worry
sildenafil	I am 31 M and have ED cuz of other meds I am on. Never had a problem till I was on these other Rx's. Levitra works much better on me but the Viagra works on friend I am told. They maintain errections for several hours. I used the 50mg tabs.
sildenafil	didnt seem to work at all started with a 50 mg dose and dr uped it to 100 mg dose still no effect
sildenafil	is it safe to take this medication with xanax
sildenafil	60 years old, heart disease tried Viagra, no change or improvement, but it turned my eyesight blue everytime I used it. Started taking Androgel, that did the trick until I developed blood clot.
sildenafil	The most difficult part of using this drug is the correct timing in determing the peak performance window
sildenafil	no results at all
sildenafil	At 20 years of age, I have recently developed anxiety and it caused low sex drive and sexual performance anxiety. My ability to get an erection was virtually gone and it nearly destroyed my relationship w/ my girlfriend. My Dr. prescribed a free trial of viagra and it did wonders for me. I've been havin the best sex of my life with it. Granted, the pills aren't cheap by any means, but just seeing…
sildenafil	more powerful and better deapht wife is very happy. taking codeen lack of hardness. but the blue pill helps very well thanks viarga...
sildenafil	Ordered "generic viagra" online. Very pleased with results. Tried to reorder, shipment was intercepted by U.S. customs. U.S. Postal official beat the hell on my door. They told me that gen. viagra was contraband. They proceeded to tell me that off-shore viagra had anything and everything in, that it contained rat hair, asphalt dust, and a holy host of other harmful ingredients. They confiscated m…
sildenafil	This drug worked extremely well for me. My doctor recommended that I start with 100 mg which I did with results that would put a teenager to shame. I experienced a mild headache the next morning and some nasal stuffiness. I also experience a very slight sensitivity to light. (These are all documented side effects and not considered unusual). I cut the dosage to 50 mg and the side effects virtuall…
sildenafil	I don't have ED, but at 40 I find that Mr. Happy sometimes will not cooperate - especialy if I'm tired. So, I take just a smidgin of the stuff as an insurance policy (about 25mg). Works like a charm. I have used on about 4 occassions and it works like a charm. The instructions say it might only be good for 4 hours, but I find it last even until the next morning. Girlfriend says she DEFINETLY noti…
sildenafil	Works evreytime
sildenafil	i still have a great desire for sex. However, once i get started my penis goes half soft. with viagra it stays rock hard and i last much longer to. you cold hang a wet towel off my manhood after 100 millagrams of viagra
sildenafil	Itwas very effective for me. The only was my face would flush when it was time for me to get an erection. It is very expensive for me on SSDI.On a fixed income. It would be nice if MEDICARE PART D would cover this product. ED is a real medical problem. I am only 52 but being a diabetic caused ED.I feel like I am letting my wife down. She always tells me that it doesn't matter, she just loves me f…
sildenafil	After having prostrate removal due to cancer was left with ED. This medicine in the 100mg. dose has rstored my ability to have an erection and enjoy a healthy sex life with wife.
sildenafil	Am 46 years old and just started having problems getting erections. Tried "herbal" remedies, was hit or miss, mostly miss. Also libido was on the down turn, I just didn't feel like I needed or wanted sex...Talked to Dr and was given free trial of 50 mg. Took one a hour before bed, and was very amazed at the erection it gave me when the wife and I started messing around! Not to mention waking up w…
sildenafil	Didn't work for me.
sildenafil	Takin' care of business This stuff really works well for me. She agrees! too!. I take a 100 mg. pill about 2 hours after a lite meal and about 30 min. to an hour, welll...guess who shows up? I quit the drinkin' (alcohol) over 6 months ago, and probably only need 50 mg. for a great time!Thank You, Pfizer !
sildenafil	I have been taking Viagra for about 6 yrs now, and fing it only works about half the time. I have HBP, and a spinal cord disease, and I find if I prolong taking my meds for the day until after sex, it works better for me. I take Fosinipril for HBP and 3 types of Oxycodone for pain. I don`t have any problems when I take my pain meds and Viagra, but if I take HBP meds, Viagra wont work. When it wor…
sildenafil	I've had ED since my first sexual experience at about 22 years of age due to extreme and prolonged child abuse. I took 50mg on three occasions. One session lasted about an hour and I had to quit from exhaustion. Only once was I able to ejaculate. Seeing the joy on my girlfriend's face is worth the price of the pill.
sildenafil	I have a problem getting an erection. I am 62 years old. If I do get one I can not maintain it. My doctor gave me a scrip for Viagra in 100 MG pills. It has saved my sex life and my wife is extremely happy. I can get an erection very easily now and maintain it until she is satisfied. We are so much happier now.
sildenafil	I've been using viagra at the 50 mg dose and have had good erections. I tried cialis and didn't get the same hard erections. Another problem is that my job restricts me to wait 6 hours for viagra and 36 hours for cialis before I can work. My wife thanks viagra for returning our lovelife.
sildenafil	I can get and maintain an erection 100% of the time within 45 minuets.
sildenafil	This is a great drug, I sm so glad my doctur is letting me try it
sildenafil	Didn't work for me. Took 100mg on empty stomach and no change. I'm sure they work well for others, but too much $$ to keep trying forever for me. I guess it depends on the person. Good luck!
sildenafil	So far it is working good for me. Only used it twice and was able to finish the job each time. no side effects so far.
sildenafil	I was prescribed 100 mg and I guess for me it works about 50% the time. The only issue for me is don't drink alcohol prior and don't use with any prescription pain meds. I thought I was going to have a heart attack. I got warm and my face flushed.
sildenafil	Guys, listen up.This is not a cure all. You have to experiment to see what works for you. First, you are paying by the pill and it's crazy exspensive. Buy a pill splitter and cut your price in half or by 75% depending on the dossage you need. It takes practice to get a perfect cut but i'ts worth the effort. If you drink alcohol you'll have to see how much you can consume with out diminishing resu…
sildenafil	only worked every other time i used it. cost way to much for no more that it worked
sildenafil	I first began having problems maintaing an erection 7 years ago after having first stent placed in corinary arteries. After one year of stuggling with it I mentioned it to my Internst, who just smiled and said he wondered when I would mention it. ED seems to be very common with CAD and all meds that go along with it. Gave me samples of Viagra and Cialis. Viagra is d.rug of choice because the erec…
sildenafil	Works great. I am only 40. Started having problems about a year ago. Got a sample pack from Dr. with 6 pills. The first three I took worked perfectly. Took on empty stomach or at least one hour after a meal. Within an hour, took effect. Makes my face flush and nose run (common side effects) The fourth time I took it, I split the pill in half to see if it would work at lower dose (I was taking a 5…
sildenafil	I'm pretty young at 41, but I was having problem maintaining an erection throughout the course of sex. It has helped me greatly and improved my wifes satisfaction. Gentlemen if your wife is having to work to hard get this and you may see what I've seen sex better and more often.
sildenafil	Does not seen to help
sildenafil	Viagra is Great for us. I have HBP, but this is great. I am 52, and have very little side affects. My Dr. has me prescribed for 100 mg, but I have been cutting them in half, and 50 mg work great.
sildenafil	Very effective. Take without food to help absorption quickly and last longer. Effect does *not* run out in 4 hours. I have taken as little as 10-15 mg and felt the benefits for well over 12 hours. This of course will be different for everyone. Would recommend starting with a very, very low dose. My first dose of 25mg made my penis hurt due to the long lasting and persistent erections. Here are my…
sildenafil	Acts very well.
sildenafil	Do no last erection
sildenafil	I have used all three pills, such as viagra, levitra and etc. Nothing works. I can get aroused but not hard. I can see it start to work, then nothing.
sildenafil	seems to work well
sildenafil	Absolutely fantastic. Viagra changed my life! Thanks, Viagra.
sildenafil	I am 66 and have been taking Viagra for about 5 years. My wife and I had a great sex life that just seemed to hit a brick wall about five years ago. She didn’t complain but one day we were trying to remember the last time we had sex. During my next doctor appointment I discussed this with my doctor and he had some bloodwork done. A few days later I got a call and my T levels were extremely low an…
sildenafil	Sildenafil works for me as directed, it will definitely work better between meals as any drug will. My problem is I feel like garbage for the next day sometimes the next day after that. Generally feel like a cotton head foggy brain just kinda out of it. I have tried Cialis with the same result. Does anyone use anything else that might flush out of your body faster. There is a supplement called L-…
sildenafil	I love this stuff! I get a little face flushing, stuffed up nose, and itchy eyes but damn, it's all worth it. I had given up on ever getting fully hard in my early 50's but this stuff makes me feel like a teenager again. Took a 100 mg pill for the first time last night (I had been cutting them in half) and had great sex within an hour. Woke up with my best erection in years in the middle of the n…
sildenafil	I'm 51 & healthy. My erections were semi-hard and took a lot of stimulation. Was able to penetrate but would loose erection if wife got on top. Doctor prescribed 60 mg generic Sildenafil (20 mg pills) I took 60 mg 1 hour before. Was able to get rock hard as soon as wife touched it. Had sex for 30 min and she was on top until she climaxed. No problems. After ejaculation I waited 10 minutes and was…
sildenafil	I was just wondering if anyone out there has the problems I am having with Viagra. It works great for and erection but lately I have notice I feel like I am going to ejaculate and hardly anything comes out. This has been happening for awhile now. Does this happen to anyone else out there. Pleasing my wife but not me.”
sildenafil	My confidence has been diminishing over the last few years, and by age 45, I noticed that my erections were not nearly as firm as they used to be, so I had an on-line consult with a Dr., who presecribed Viagra. 50mg to start to a max of 100mg. I did notice improvement taking 50mg, I had a confident erection that I didn't lose when it came time to put on a condom. Recovery time was better, but ove…
sildenafil	I have been taking Viagra for about 15 years. It works great for me with minimal side effects. One 50 mg tablet turns me into a raging bull for about 18 hours. The key is to always take it on an empty stomach. I discovered that if my body is low in salt, the Viagra does not work as well. I exercise daily and sweat heavily, which depletes salt from the body, so I make sure to add some extra salt t…
sildenafil	I have had heart problems and HBP for years but recently had erection probs. The doc put me on sildenafil I started with 40mg dose and it worked but not as well as I wanted so the doc upped the dose to 100 mgs. It gets me a usable erection but I would call it firm but not hard and I always feel that I am about to lose it. Any ideas on how to make it hard instead of just firm?”
sildenafil	Suffer from erectile dysfunction due to coronary artery disease and take a beta blocker. Finally asked my doctor about pills and he gave me a sample pack 50mg of Viagra. Doc said I was a definite candidate for Viagra. I first tried the 50mg with success. About 10 days later I cut one in half for a 25mg. The 25mg was more than enough. Very minimal side effect only for a few minutes when first take…
sildenafil	My husband is 16 years older than me and was diagnosed with diabetes and ED. Active 46 yr old at a healthy weight. 6' tall and about 180 lbs. He use to take OTC herbal supplements which worked with with unreliable success but he finally talked to the dr and was given viagra samples.He takes 50 mg at a time. The viagra is much more reliable. He takes it right before foreplay and is rock hard right…
sildenafil	I just taken viagra for the first time it started slow so I took one more to my surprise it lasted a whole day and the next day on and off, my partner told me she felt like she was on cloud 9, I must admit at 69 going on to 70 I felt in my 30' s I highly recommend this, but just be careful?”
sildenafil	I'm 43 and recently widowed. My wife was an alcoholic and it was a turn off for sex. For years, I kept telling myself I won't let her get me excited. I started realizing that I wasn't able to gain a full erection and thought it was due to high blood pressure. That, or I psychologically made myself erectile dysfunction. A while after she passed, I met someone amazing, but my performance was less t…
sildenafil	I'm 66 year old never had problems with erection until few months ago. When separated from my wife, had anxiety and insecure with a another woman. Took Viagra 50 mg and I was a rock star, any time she wants I was ready, she was exhausted and she is 46 years old. She can't stop calling me now she wants more and more.”
sildenafil	I was finding it more and more difficult to get an erection and when I did get one it was not as hard as it was a few years ago. I also found that I could not maintain my erection as consequently sex was being rushed so much so my wife was left unsatisfied. My doctor prescribed 50 mg Viagra which helped but did not completely solve the problem. She then upped my prescription to 100mg and this had…
sildenafil	Age 75 and had problems with having an erection for about two years . Had good sex with wife but it was a poor substitute for sex we had even five years ago when erections were hard and long lasting. Just bought Viagra 50 mg with marvellous results. After 45 minutes erection as hard as 50 years ago and great climax in vagina. Two hours later a similar result and even woke next morning with a very…
sildenafil	I'm a 29 year old male. I have been using Viagra for a while to treat erectile dysfunction. I use the 50mg pills. I find Viagra to be extremely effective. The only side effect for me is a mild hot flush after taking one which I actually find to be mildly pleasant. It's usually the first sign that the drug is taking effect. I get a very strong and long-lasting erection from it. I also find that I …
sildenafil	I'm 49 with no major Erectile Dysfunction, but occasionally can't get an erection. Typically performance anxiety. I got Viagra for occasional use. I got a special pill cutter to cut my 50mg in half. I took it when we went out for dinner (1 drink only) and when we got home (on hour later) we began to play around then the "magnificent" appeared; 20 minutes and several orgasms later we were spent. V…
sildenafil	I'am 33yrs old. Me and wife are very active in our sex life. but this past few months Im having a hard time to have an erection, even though my mind and my body says yes, my penis is saying no. So I bought this viagra thinking it could help me and I was surprised it really worked for me. It was really hard. I feel it was gonna explode.”
sildenafil	I am 77 and have been taking Viagra for 6 months. A really wonderful medication ! Was having unreliable and short duration erections. I started with 50mg but reduced to 25mg and kept the great results. Hard for approximately 30 minutes a session always ending in sensational climaxes. Have increased frequency of intercourse to about 5 day intervals (34 times over the past 6 months !). This is beca…
sildenafil	I'm 58. I have had issues with my erection for about 5 years now and rarely have sex. Took 50mg Viagra. All I can say is FABULOUS! Took about an hour to kick in but then lovely firm erections for a number of hours. Managed a number of ejaculations which was another bonus. Side effects were dizzy spell, very mild headache. ”
sildenafil	I don't see any women commenting, maybe I'm the first? My husband is 13 years older than me, started having "unreliable" erections a few years ago (in his late 50's) This was causing me to feel insecure, thinking maybe he just wasn't turned on by me anymore. We did not discuss it, I was afraid it would cause anxiety and make matters worse. Viagra was recommended by a friend, so we tried it and th…
sildenafil	After being a quadriplegic for 20 years, I found myself in a situation where sex was involved. Though I could get an erection, it was not fully hard an only lasted around 5-10 mins. One 100mg tab and to my surprise after only about 20 mins I felt myself stirring, though they say viagra doesn’t cause erections, in my case it did. My penis stiffened to a hardness not felt since before my accident a…
sildenafil	After years of ED I was finally prescribed Viagra. 50mg was only partially effective so I went onto the 100mg tablets. The effect was amazing, 1 hour after taking the 1st tablet I had the hardest erection I'd had in years and the stamina I had was as though I had gone back to my 20's and 30's. My wife was highly impressed with my performance especially when we had sex for 3 nights in a row and no…
sildenafil	I am 58 and erections are sometimes slow or fading. I have experimented with dosages and have found that less actually works better than more. At 50 mg, quite rigid but also insensitive, at 12.5 mg same rigidity but far more sensitive to the touch. Lasts into the next day and no side effects at low dose. I use the generic which is quite cheaper and does the same job.”
sildenafil	I am 73. Been taking Viagra for some years with mixed results. Have a meal about 6pm and take Viagra around 8pm. At 11pm not a great erection and won't last, but at 7am next morning a great and lasting erection. My wife does not prefer morning sex but will to please me. I prefer late evening sex after a bath/shower I think the meal gap not enough? Viagra seems to get absorbed overnight and hence …
sildenafil	I have taken many sedatives for years and this finally taken it's toll on my sex life. Noticed it a few months ago, had the talk with my Dr. he gave 100mg of Viagra. Definitely does the trick, I get a little sweaty and can definitely feel my heart race but makes you feel like a man again! My wife will call ahead to make sure "I'm prepared", so I guess she's enjoying this too.”
sildenafil	I'm 71 and still love sex with my wife. Some times I get distracted and loose partial erection so I tried Viagra for the first time last night. This was after seeing my physician. OMG. We had drinks and dinner before going to bed. Took Viagra and thirty min. later was hard but only after being stimulated. I lasted until after I wore her out, not bragging, and I was able to make love again 30 min …
sildenafil	I am a 30 yr old disabled army veteran. Got my prescription of Viagra in the mail today from the department of veterans affairs medical system. Took it around 10.45pm and around 11.30pm started to become flush in the face and a slight head ache. But when it came down to do business it works great I stay harder longer and don't go soft as quick can satisfy my significant other with great pleasure …
sildenafil	I cut one 50mg tablet in half and tried as an experiment and I was able to obtain and keep an erection. I had no side effects. It was so nice to have a stiff erection. Although the 50mg tablets worked, I would get some of the side effects... not unbearable. I tried 12.5mg and I could tell I was getting an erection but the sensation did not seem to last as long.”
sildenafil	I'm 59. Never had any issues with erectile dysfunction before. Five years ago experienced ED due to work stress. Tried Viagra and others and had the worst headache of my life. Tried it again a few months ago after starting testoserone replacement therapy. First 10mg Cialis which got me semi hard to penetrate but didn't last long. Tried 50mg of Viagra last week and OMG! Felt like 19 yrs old. My wi…
sildenafil	Recently my wife commented that my erections were not as firm as they had been and that part way through sex I lost the erection. I'm 58 and we are a very active couple. I decided to try 50 mg Viagra. The Viagra was excellent and my erections have been really firm every time I have used it. I take it an hour before sex and it allows me to achieve a really good erection that lasts as long as we wa…
sildenafil	I'm 47 and in good health except for a heart condition I've taken 20mg, 50mg & 100mg tablets and they all produced outstanding results. I like to take them on an empty stomach and most of the time they're working within 20 minutes. All information about the drug says that it lasts for about 4 hours but for some fortunate reason they produce solid erections ALL DAY LONG and well into the next day.…
sildenafil	Been having some Erectile Dysfunction problems on and off this year, noticeable since November 2014. Decided to speak to GP about it. Given Viagra, 50mg. Taken as needed just to get things kick started again. Took it last night. Bit of flushing, a slight sorehead but have had worse, even had one glass of wine an hour later. Action in bed - incredible. Rock-hard, large, could last a long time, enj…
sildenafil	I'm 66 and I've been using viagra for 20 years. For years it worked great; However, it has almost completely lost it's effectiveness now. I can't seem to find any recent studies on whether or not this is normal> Tried Levitra and Cialis-- no better. Anyone know anything?”
sildenafil	Hi Guys, had a problem with keeping the old fella up as of late. Not much joy for her or me. So tried the little blue pill last night for the first. Took it at 9.15pm waited an hour and thought I’ll just go and give him a bird bath (wash) lol anyway wasn’t feeling all that randy BUT by the time I’d dried him off.....”
sildenafil	I'm 51 years old. It has been difficult to maintain an erection for a long time, especially if we switch positions frequently. I tried Viagra for the first time, last night, and all that I can say is, I'm sold! I got a nice, firm erection that was ready to do battle for at least 4 hours. I have no idea, beyond that, because I was tired and went to sleep. What was surprising was that some 8 hours …
sildenafil	I'm 27 years old and just married but suddenly I feel I'm suffering form erectile dysfunction unable to maintain erection and very difficult to get an erection. I visited my general physician he prescribed viagra 50mg for me.. but unfortunately, it does not work on me.. I took it 2 days continuously but no result... its a scam .....”
sildenafil	My partner has ED occasionally. He was advised to try Viagra. It was effective after about 2 hours when he achieved a really veiny, stiff erection. This was a great improvement and lasted as long as we needed and again the next morning, however, the side effects were unpleasant flu like symptoms ( ie. headache, sore throat, blocked nose etc.) which lasted for many days after. For this reason and …
sildenafil	I was having decreasing firmness and decreaseing erection duration but one hour after taking 25mg I had a Long lasting firm erection, increased sensitivity and great climax. Confident and great sex again at age 77!”
sildenafil	My doctor recommended that I print out the coupon from Pfizer for the 3 free tabs before he prescribed Viagra because of the cost. I was directed to take 1/2 of a 100mg tablet (which was easy to cut in half). Seemed to start working 45 minutes to one hour after taking. Worked well, but 4 hours or so after taking it, it wore off. Yes, was trying more than 1 hardy attempt! This went on for almost a…
sildenafil	Amazing drug! I'm 30 and suffering from little ED stress related, I met an amazing woman but I was to stressed to keep a hard one. Decided to try Viagra, took a 50 mg and after 30 minutes we had the most amazing sex ever! I swear that we had sex for two hours, she climaxed multiple times and I only climaxed when I decided to, At no time did I have any problems during sex and never experienced any…
sildenafil	Absolutely amazing. 10 out of 10. Only mild headache as a side effect for approximately 4-5 hours. But this medicine is a miracle. I took 100 mg as a dose like 45 minutes before intercourse and it did wonders. We made love 6 times non-stop and I think we could continue. Saved my whole relationship. Owe that to Pfizer.”
sildenafil	59 years old and have reduced to having sex maybe 2 times a month. I wasn’t able to maintain an erected penis long enough to penetrate my spouse. It became very frustrating and I put up with it too long. I tried some herbal stuff and it wasn’t the answer. Finally this month at my yearly exam I told my doctor that I was struggling some. He prescribed 50mg. Tablets. The first time we had some fabul…
sildenafil	This is a Miracle drug!!!!!!!!!!! Psychological ED for 25 years. I wasn't too bad with my ex wife as I drank to mask anxiety. Nearly 5 years without sex as couldn't get erection with a woman. Always ok in masturbation. Went to see doctor after 25 years silence for Viagra. Was sceptical. Went on first date and took 50mg pill 45 mins before sex. Hot flush in head watery eyes but ok. I had the most …
sildenafil	So I’m younger then a lot of the posts on here, but for whatever reason for the past couple years I had never been fully hard, and recently I wasn’t able to get hard at all. A lot of anxiety came with that when it came to sex and I think it just made it worse and worse (I stress pretty easily) got all the tests done on prostate, testosterone, etc. everything looked pretty good, my doctor recommen…
sildenafil	Had problems keeping hard for sex tried a 50mg dose of sildenanfil and within a hour was rock hard sex lasted a lot longer as well and was able to re perform another 2 times before both me and my partner where knackered woke up in the morning and was ready to go again . Didn't feel any side effects at all so must say very good product and has certainly improved my sex life with my partner”
sildenafil	Okay, first reports here. 50 years old and a decent sex life, but the usual decline in maintaining the firmness over the last few years. Yes I can live with it but more interested in satisfying my wife who if anything has been more sexual (and orgasmic) in the last 5 years or so. 25mg an hour before expecting an opportunity for sex and member was indeed ready-to-go without much coaxing. Sex was s…
sildenafil	Currently 58, diagnosed with enlarged prostate 25 years ago. Never had any issues until the past few years. Probably a combination of age, weight gain, and not exercising as much as I should. This led to performance issues and firmness problems. Was given 50 mg sample pack by doctor, cut them in half to ease into the drug. Found that 25 mg 30 minutes to an hour before sex was perfect. Took me bac…
sildenafil	I have been taking Sildenafil for about 2 months. I have tried to follow all the instructions. First time I tried 40 mgs and got a fairly good erection firm but not really hard. Then went up 60 mgs about the same results maybe less, Went up to 80 mgs and had so so erection firm but not really hard. Went to 100 and have had better erections but still not hard and I always feel like I am about to l…
sildenafil	I’m in my mid 40’s and have not been able to perform for the past few years like I used to. My erections were not strong and would go away quickly before ejaculating. I decided to talk to the Dr. about it and set an appointment. The conversation with the Dr. was easy to have and we spoke about the symptoms. He gave me a few options and we decided on viagra to start with. The doctor prescribed 100…
sildenafil	58 year old with mild high blood pressure. I'm in very good condition but was experiencing less than perfect erections. Viagra works very well for me. I typically cut a 100mg pill into 4 pieces and take a 25mg piece. It does work best on an empty stomach. For example, eat a normal lunch, come home from work at 5pm, take Viagra just before eating dinner - works for the rest of the evening. Seems t…
sildenafil	Ok, so im 26 years of age and struggled to get hard not because I can't but because of nerves. My confidence was shocked. I started seeing someone new and she wished to be active low and behold I couldn't get hard. So I got viagra 25mg online I took one 30 minutes before activity and my goodness! It was amazing worked so well I was even more aroused than normal the hard on lasted much longer than…
sildenafil	I started having trouble getting and maintaining an election so asked my doctor about the problem. He prescribed Viagra and it works great. One hour after taking 50MG I get a beautiful erection, sensitivity is good, climax is wonderful. My wife loves it and climaxes every time, sometimes twice. Side effects can be a flushed skin about an hour in and sometimes a bit of a headache (not severe, but …
sildenafil	Hi. I am 49 years old. Two years ago I was promoted to a senior management position. The extra stress at work was all to much and this has contributed to my ability to maintain an adequate erection for sex. I spoke to my Doctor and he suggested "Viagra 50 mg" for my problem. It takes around 40 minutes to work and is worth the wait and the money! I find the effects of this medicine lasts for aroun…
sildenafil	Having struggled for about 12 months to maintain an erection my Dr recommended Viagra. Wow minimal side effects occasional headache but that's because blood is rushing away from my head. The erections are like when I was 20. Takes effect after about 30 minutes and my wife only needs to look at me and I get hard not lasting any longer but the beauty is I can get hard 4 or 5 times over 3 to 5 hours…
sildenafil	A strong pill for erection but with some side effects. 12.5mg works great (strong erection) 30 min-1h before and lasts for 3h-4h. Its easy to recover erection but can be lost sometimes. Side effects (0h-4h): - Stuffy nose Side effects (4h-12h): - Stomach discomfort, indigestion - Sleepiness, trouble sleeping Tried Levitra, not strong as Viagra but some side effects. I'm now trying Avanafil (25mg)…
sildenafil	I had struggled for around 3 years after recovering from a heart attack with problems achieving and maintaining an erection during foreplay and attempting penetration during intercourse. At 64 and sexually active, I'm glad I listened to my wife who is 12 years younger than me, when she encouraged me to speak to my doctor about it. I finally plucked up the courage to speak with him about my proble…
sildenafil	I m 54 and was good in sex till 53 and later I saw because of work stress and other life stresses and big gaps in the sex made my erect dysfunction and I believe one more reason when I was taking some medicine to control my Blood pressure those medicines also effect my sex process. I decided to start Viagra Sildenafil 60 mg in June 2020 and it did worked good and within two hours it start work an…
sildenafil	Viagra costs about $49 for a 50 mg tablet. A 20 mg tab of Sildenafil purchased with a legit coupon brought the cost to about $.66 cents a tablet. Works as well as a 50 mg cut in half. For about $68 received 90 tablets. Why would anyone pay for Viagra when it is the same as Sildenafil? I am a 66 y/o with a happy wife. I just needed a little help and this did it for me without breaking the bank.”
sildenafil	I am 63 yrs young, a veteran with some health issues which causes some problems due to pain. The pain is so distracting that I wasn't able to achieve and maintain an erection. My Doctor suggested Viagra 100mg. While I still experience pain I am able to perform , enjoy myself and my loving wife is very happy. It's been a real blessing.”
sildenafil	I am 37 with ED problem. When I first got 25 mg doses it didn't work for me. I then tried the 100mg dose and it worked. So it's just the perfect dose. It varies from person to person and their medical conditions.”
sildenafil	At 96 I use it when my wife will let me, if you know what I mean! I my age I will only buy 10 pills at a time. Don't want to leave any behind when I go! Works better before a meal or early in the morning. Have had headaches and loss of vision but I'm on my last lap any how.”
sildenafil	I'm a 28 year old guy with erection difficulty, mostly I think from performance anxiety and just life anxiety too. I've taken Viagra when I need it for over a year now and it is AMAZING. It will give you firm and lasting erections an hour before taking it..I take 50 mg but find sometimes I take 75 mg if I know I'll have a longer night with the girlfriend ;) Now, it is expensive...even with insura…
sildenafil	I'm 64yo and never had needed any help in bed but recently things have taken a down turn. When I mentioned to my doctor he was quick to prescribe Viagra to be taken one hour before needed. The pharmacist suggested sildenafil 100mg instead as a cheaper brand with the same characteristics and effect. It does ABSOLUTELY Nothing. Took one at 21:40, jumped in the shower, shaved, manicured, went to bed…
sildenafil	Suffering from mild ED, stress related,took 25mg , mood wasnt there and didnt work as i thought it would. Fell asleep woke 2 hrs later and noticed a full feeling , two mins later it was on. I was pleasantly surprised, relized there has to stimulation for it to work right, just thinking wont make it happen. Very happy with results. After first round my wife just touched it and boom it was on again…
sildenafil	I am 46 and found that I was not consistently staying hard after prolonged sex or masturbating. My recovery time after orgasm seemed like days. I am not on any other medication, very active, and eat healthy. I also do not smoke or drink alcohol. I decided to bring it up and get a sample. I was pleasantly surprised! I did get a flush feeling that went away. Also, I might get a slight headache the …
sildenafil	I ordered the meds because of my inabilities to maintain a hard erection after having some prostate issues in my late 40’s now in my 50’s it seemed like my best sex was over. Took the pills and stayed rock hard all night was able have regular sex for hours. Before with sex I would often finish before my wife as I finished too fast. On this night she had to push me off. She was satisfied before I …
sildenafil	Viagra has been an absolute miracle for me. For a while before I started taking it I was having trouble getting and maintaining strong erections. The best I could manage was a "semi" where my penis would get to around 60% hardness. Erectile dysfunction is difficult to deal with for men of any age, especially so when you are in your 20s (I'm 24) and are supposed to be at your peak sexually. I'm us…
sildenafil	Tried sildenafil for the first time this weekend for ED. It has a tendency to make and outgoing personality not so much. It did not make me rock hard at 60 mg. I'm thinking it should have. The next day I did a 20 mg and then later that evening 40 mg more. Each evening I had trouble getting to sleep. The second evening I had to get out of bed due to the side effects. Honestly I really thought I mi…
sildenafil	I am 62 and on medicine for high blood pressure, about 4 months ago I no longer could get a hard erection to have sex. I had the talk with my doctor and was surprised no problem he would give me a prescription for Viagra. I took the first 25mg tablet and with in 30 minutes I had a very hard erection it was such a relief to now know I am capable of having sex again”
sildenafil	I'm 48 and I dont have any problem getting an erection, I still fancy my wife very much. This issue I have is maintaining it, then it became a psychologically problem. Been on this amazing drug now for over a year and it works very well for me. In fact I love the intense erection it gives me. yes I get facial flushing and a slight headache but ibuprofen sorts that out. If nothing else, I oddly li…
sildenafil	I'm 71 and used ED drugs now for 15 years. Last year, when the drug companies clouded and jacked the price of a 100 MG Viagra tablet up to $50 I went looking for alternatives. Found Revalto was the exact same drug as Sildenifil Citrate only in 20MG tablets so I talked to my Dr and he wrote me a prescription for 10 of them, which only cost me $3.25 I had been taking the 100MG Viagra so I took 5 ea…
sildenafil	I was curious about Viagra for a few years every time my doctor asked if "everything is still working". I finally asked for a prescription, and wish I had asked sooner. My wife and I are in mid-60s and Viagra is making me totally dependable in the bedroom again, several times per week. Wife cuts 100 mg pills into quarters, which makes the cost bearable. Planning a session ahead of time adds to th…
sildenafil	Viagra found working for me after 2 hours and last up to 16 hours. It is better to take it half an hour before dinner it will digest before you take dinner and doesn't get mixed with food for better results. For the first I have taken before 30 min of scheduled intercourse and nothing happened later I have experienced good results when taken before night dinner. Time can be flexible as it last fo…
sildenafil	Was struggling to maintain an erection for 3 months, took 50mg of Viagra, worked in under an hour and it worked, despite the fact I was very anxious. Only tried it 3 times but it works every time. Its gold and my erections where rock hard. My girlfriend said I was better then ever. Thank you Viagra for saving me. Side effects, headache but only once.”
sildenafil	My husband suffers erectile dysfunction occasionally, which is mainly due to his anxiety. He was prescribed Viagra and takes 12.5mg with water and on an empty stomach. After about 1 hour he gets a great erection which lasts about about 45 minutes. This is great for both of us. The side effects he experiences are a mild headache and nasal congestion, which lasts for about 6 hours. I would highly r…
sildenafil	In my late 50's erections had become unreliable during intercourse. As erections became more difficult to maintain anxiety grew. Talking to my doctor made me realize I was not the only man suffering from this at this age. Viagra was prescribed. I use the 50 mg. and am now able to have great sex again and maintain a great erection. Side effects - hot, flushed skin, a little blurry vision - for a s…
sildenafil	I'm 53, and have been using Viagra for two years. The first time I used it, I took a 100mg tablet. The erection was rock hard and the sex was long-lasting with my wife, who orgasmed twice. But I couldn't reach orgasm, even though I was rock hard. I had the flushing in my face and a slight headache. My erection lasted a couple of hours. But couldn't orgasm. I now take 25-50 mg to reduce the long e…
sildenafil	Purchased 100mg tablets with the intent of cutting the pills in half. What I found was that the medication was inconsistent. What I mean by that was one tablet was the equivalent of 10 mg, the next basically a placebo, and the next 100mg. I’m glad I don’t need this as a life saving medication or I’d probably be dead. Absolutely no quality control by the manufacturer.”
sildenafil	I take 100mg Viagra on a regular basis and it is wonderful. My erections are not as good as they once were although they are still firm enough for penetration and stay firm enough for a "quickie" When we want a longer and more vigorous session I take 100mg Viagra and this ensures that my erection is very firm as I was long ago and I can maintain the erection for as long as is required. My wife lo…
sildenafil	I was having erectile dysfunction problems with my new partner, tried Cialis to no effect then was prescribed 100mg Viagra. Although expensive it was well worth it! I now get erections like I did when I was 20 (I'm 47)!. If you have erectile dysfunction get to your doctor, and get them prescribed, YOU WON'T REGRET IT!”
sildenafil	My husband is 55 years old and for a months ago he was having problems of ED. He was with his primary doctor and give him this the sildenafil it is working wonderfully. He has only taken it 3 times. And in the 24 hours after he has taken one we had sex 5 times”
sildenafil	I'm 52 and have struggled for a year or so to maintain an erection during intercourse. I was usually able to get hard enough to penetrate my wife but increasingly it got soft before I could come. Took 50 mg last night an hour before sex and wow ended up with a rock hard erection. Lasted 40 minutes for the first session and my wife orgasmed twice and 10 minutes later was hard as a rock again and i…
sildenafil	Was skeptical, but it sure does work, 45 minutes after a 50 mg dose had the best erection in years, was able to get a good one even the next morning. Am extremely satisfied, going to try a smaller dose,think it will be fine for me”
sildenafil	I turned 50 and found I had difficulty in obtaining a good erection, the wife suggested we give Viagra a try and was prescribed 50mg tablets. Tried one the first night and within 45 minutes felt flushed and very excited, went to the bathroom and after a little coaxing came out with the biggest erection I had for years much to my wife's pleasure. Climax was very intense and was able to get erect a…
sildenafil	Viagra is the only medicine I have taken long term , ie more than 2 years , it has really been a help for me , without it my erections are much softer , unreliable and short duration , Wife couldn't be happier , only problem was cost , I live in Australia but travel a lot for work in south east asia on one of my business trips to Thailand , I got severe food poisoning and had to go to a local doc…
sildenafil	I gave it a 7 only because I have friends that have used it and it worked really well. I have been taking this 25mg and does absolutely nothing. I've had bloodwork all levels are fine however I do take a list of medications that could be stopping it from working. I'm 49 and not sure what is next I even took 4 (100mg) one night at the same time and nothing.”
sildenafil	Viagra (the brand) worked just fine (100mg). This sildenafil generic drug has all the effect of taking chalk. AM, PM, before meal, after meal, has absolutely no effect. I've considered sending it for pharmacologic testing. Absolutely worthless, and bottoms out my glucose as well, so not only may it be ineffective, it may be dangerous to diabetics. ”
sildenafil	I took 20mg of Sildenafil and it worked like a charm. There were no side effects. In fact, the pill went straight to my penis, and nowhere else in my body. My partner had to go to the bathroom once, and when this kind of thing happens, my erections usually goes with it. But not this time. While she was in the bathroom, I was erect, and I was erect when she got back. Believe me, this stuff works. …
sildenafil	Because it's VERY expensive and 25, 50, and 100 mg pills all cost the same, I cut 100 mg pills into 4 pieces, though not with total accuracy. 25 mg is enough for me. For me it begins to take effect in about 30 minutes and is fully effective by about 40 minutes. The effect lasts for at least 2 hours and I experience no side effects. I suppose if I wanted it to last longer I could take another 25 m…
sildenafil	I'm 71 and been using viagra or sildenafil for about a year. It is an wonderful drug but getting the dosage right is critical. I can still get an erection without help but it had become a bit unreliable. I started off taking half a 50mg tablet . It certainly worked but I felt it was just a bit too much. I now cut tablet into 4 and find a quarter of a tablet makes all the difference and barely giv…
sildenafil	I took Viagra last night for the first time. Took 50mg waited 50 minutes and nothing. Took 50 more and since last night I've had four strong erection 4x what I normally have had. Strongly recommend. Much more confidence in myself.”
sildenafil	Just used Viagra 50mg tablet for the first time. I'm 43 and during sex my erection can soften. Results were amazing, hard erection all night and in the morning, wife and I very happy, had slight flu like symptoms later on. No headache and nothing serious. Would recommend and advise to buy branded tablets. I took Pfizer.”
sildenafil	I'm in my early 60's and am suffering from the usual aches and pains from arthritis, injuries and just old age. Shooting pains from my knees will make me limp during sex. I can't easily bring this up with my family physician so I ordered from an U.S. online pharmacy in Arizona that charges a "consultation" fee prescription that's only good for purchase on their website. I quartered a 100mg Viagra…
sildenafil	I took Viagra 50mg tonight for first time. I was able to get an erection and maintain it to orgasm but still experienced some softness during intercourse. Not sure if I should ask the doctor to up my dosage. I did experience facial flushing and some sensitively to light but so far that's it.”
sildenafil	Works great for me. 25mg usually is enough but I'll take 50mg if I've been drinking. With 100mg I can cut a diamond in half but the sensitivity goes away. I get them online which I found after days of research I pay $1 for a pill versus $30 with my insurance plus insurance told me only 4 pills a month. I get blushed in the face sometimes as the only side effect for me. The pill lasts about 4 hour…
sildenafil	This is an absolutely fantastic medication, has vastly improved intimacy and sex with partner, self confidence and self esteem. I was hard enough to penetrate but would lose erection and this, while partner was fully supportive and patient would cause upset and tension, sex was not a pleasant experience. Now, fantastic, having fun with my partner again have a fully hard and lasting erection. Can …
sildenafil	I never would of thought I would need this medication. After dealing with a lot of stress between work and home it makes my life a whole lot easier. I first had the problem 5 months ago and I didn’t know what to do. I would sometimes not be able to get a erection and my partner was patient with me but I didn’t want to disappoint her. So I talked to my doctor and he prescribed 100mg viagra best de…
sildenafil	I am over 70 years old and it's been almost 10 years that I have been using viagra 50 mg. My results are still positive despite some temporary adverse effects but in recent days I hesitate to take this drug for fear of having a serious side effect”
sildenafil	I am 31 years old and I have been suffering from ED for the last 3 years due to me suffering from an over active pituitary gland. I have tried Viagra 100mg a few times and I must admit the pill works 90% of the time. Makes my penis thicker and harder and also cures my premature ejaculation when it works. Best taken on an empty stomach and no alcohol consumption.”
sildenafil	All I can say is thanks to my doctor for Viagra! I'm only 48 but had been suffering occasional issues with not getting or keeping an erection and it was becoming an issue. As any man knows...once you think too much about how important it is to get the erection, it's not going to stay or happen! Doctor recommended trying Viagra 50mg to get back into the swing of it after the usual checks. He actua…
sildenafil	Purchased generic viagra and took it on an empty stomach. I suggested to my wife we have a quickie. I got rock hard with a little foreplay and after entering her, she was amazed at my hardness. Wow, I could even have gotten it up again for a second round. I think we will like the results.”
sildenafil	I'm 57 & enjoy an active sex life with my wife. In the last few months erections were not as strong & I had not been able to maintain it a couple of times. During my physical I talked to my PA about my problem staying hard & she said I wasn't that old & should still be enjoying sex & suggested I try Viagra. I take a half pill (50mg) & other than a flushed feeling (let's me know it's working) I ha…
sildenafil	I am 64 with a stent that was put in following a heart attack. I was experiencing ED and was hesitant to use sildenafil until I had, in my mind, stabilized through exercise and dosages of medications. Once I was ready I started by taking a 25 mg dose (approximately, cut a 100 mg pill down) that had almost no affect. I gradually increased the dosage in 25 mg steps, each having more of an affect un…
sildenafil	This is a miracle drug. I have diabetes and have had troubles keeping an erection for a number of years. I started taking Viagra about a year ago and the results are fabulous. I started with a 50 mg pill, but me just being me wanted more. So now I take the 100mg tablet and the results are GREAT! I have multiple orgasms and so does my lover. Our relationship has inproved 500% and would not trade i…
sildenafil	What can I say other than its the best invention ever . It works great . I had no side affects . Only thing is make sure you use the right dosage that works best for you . I tried a higher dosage and found that a 20 mg worked better than a bigger dose . Who knows why ? My wife loves it and she has no idea that I am even taking it . I figure as long as she is happy with me that is all that matters…
sildenafil	I started with 100,then cut them in half,last night tried half of the 50. Found that 25 mg worked even better. I am in my 70's and the milder dose gave little flushing and no headache . Much cheaper when you get 4 for 1.”
sildenafil	Really helps me sustain me hard on and get the most out of sex. I will never be without this drug. No bad side effects and my partner is pleased with my performance. I hope more men out there give this a try”
sildenafil	I am a 61 year old male having trouble getting erections for intercourse. Gets half way and boom gone. Dr gave me Viagra 100 mg take a half and works good tried a fourth of one does not work as well. Works well and no side affects. This has giving me confidence back and enjoy sex again. I have notice it takes longer to ejaculate and sometimes I never do, the second time around. Thank you”
sildenafil	I am in my 60's. I needed a small operation which the consultant said might affect my sex, it did and I slowly lost confidence. He suggested Viagra and it failed the first two times, however, on the 3rd time it was fab. Your mind is very much in control, you MUST not expect the drug to simply work by itself, it works only when you are sexually aroused by adding to the natural process already taki…
sildenafil	50 yrs old. ED started mid 40's. Tried Cialis - sometimes worked. Got this and WHAM! Took a test dose of 60 mg and did not tell my g/f because that night - I wanted to make sure it worked. 2 hours later BAM! I stopped her from making dinner and led her in the bedroom. Haven't had that stamina since I was in my 20's! Need less to say we are both smiling and glad a generic form of Viagra is now ava…
sildenafil	I am 45 years old. I have been suffering from ED for last 3 months . My physician suggested viyagra 100 mg the India generic version also available at low cost 15 indian rs per pill. I have tried its great. I have found harder erection and doing sex twice a night. No side effects . I found it works for up to 15 to 16 hrs for me.”
sildenafil	I'm a 64 year old sexually active bloke. I had struggled for around 3 years after recovering from a heart attack with problems achieving and maintaining an erection during foreplay and attempting penetration during intercourse. My wife who is 12 years younger than me encouraged me to speak to my doctor about it and in somewhat typical 'bloke' fashion I finally plucked up the courage to speak with…
sildenafil	I am in my early sixties. I take a 50mg and like clockwork I am hard in 45 to 60 minutes. No worries about keeping the erection long enough to climax. I can't believe just how good this drug works. Side effects for me are minimal.”
sildenafil	Viagra has been a miracle drug for me. 66 years old, new relationship, took Viagra, resulted in extremely hard erection within an hour & after stimulation...effects could be felt 12-16 hours later...usually last for me through the next morning...”
sildenafil	Viagra works great. Take between 50 and 100MG depending on the night's activites. Most of the time I wake up the next morning with another stiff one. Two for the price of one. I'm 64 and the $50 price tag is too high anymore. Doc just prescribed the 20mg generics. I think taking 2 or 3 of them will work the same.”
sildenafil	I'm 76. Been using Cialis for BPH and also ED. Tried Viagra last week. Wow. Never performed so well. Took about 2 hours before sex. Had a great erction and lasted as long as I wanted to. Decided to climax after about 1/2 hr. of continuas intercourse. My partnetr was amazed and said it was the best! I had received 50mg tablets, but I cut in half. Seemed to be more than enough. Maybe I'll try 50mg.…
sildenafil	I'm 47, my girlfriend is 23 years old . I've had some surprising issues maintaining an erection, especially in round 2, but sometimes even round 1, and then it didn't take long to finish. I got prescribed 4 sildenafil x 50mg per month. I used the first pill by myself as recommended, to get used to the sensation. Only had minor flushing, no other side effects. Next dose was with girlfriend - even …
sildenafil	I was 50 and had ED when I met this young women, initially did not know what was wrong as I could not perform and had to abandon act with excuses. A month later I was prescribed 50mg and took it an hour before, and it worked fine as we both had a good time twice in one night. I was exhausted in the morning, had slight head ache, and felt heat on the body during night but was fine next morning, si…
sildenafil	I hear a lot about buying viagra and other medications outside the United States and I can only tell from personal experience that it all works well. I get the pills for my dude from outside United states for quite some time now and do not encounter any problems. It's just big pharma don't want you to buy at their source countries. YES - big pharma is producing in India and other third world coun…
sildenafil	I am a 61 year old male having trouble getting erections. I take 50 mg of Viagra it works great for me. I get hard first time and it feels great, I get another erection later but can not ejaculate I have to wait a few days in between. But it is worth getting erections like in my 20 s again. Thank you my confidence is back. Enjoy sex again.”
sildenafil	I am able to get 60 20mg tablets for under $30. I typically take 60mg (3 tablets) an hour before sex. It works best if taken on an empty stomach. I get acute nasal congestion when using this medication, which is easily treated with an over-the-counter decongestant spray. This medication has improved my sex life and my self worth. Highly recommended!”
sildenafil	I'm in my early 50's, I decided to give this a try, fatigue and age catching up with me, half hard most of the time. I took 50mg. and waited a couple hours, went to bed with the wife. Wow is all I can say! Twice! We have enjoyed it every since. Pricey though.”
sildenafil	took 100 mg at night,,,drank to much alcohol and passed out before it kicked in… i was sad the next morning that i wasted the product and [money] by falling asleep. however that next day[ 16 hours later].. my wife and i had amazing session.. she loved my member so much she actually spent more time enjoying it,,, which made me really harder and longer than ever before. she climaxed twice…awesome…i…
sildenafil	Around 57 years old I had a few episodes of performance anxiety and either lost or failed to achieve an erection during sex. I’m in good health, have a strong libido and am very active so I wasn’t ready to give up sex or worry about my ability to perform. Went to my doctor and he prescribed sildenafil 20 mg tablets. I take one from 30 minutes to an hour before sex and I always have a rock hard er…
sildenafil	60 yrs old, girlfriend is 17 yrs younger, so I was having trouble keeping up w/her. First night (2-20mg pills) I "got" her 4 times! Once again the next morning! We rested 2 days, then 2 pills and same results (4&1 more in the AM)! Great to be 'The Man' again!”
sildenafil	I've used Kemagra and Sildamax 100mg 10-15 times now, and almost every time I got a positive effect from the pills. They got me the help I needed and I was amazed every single time! Yes, there were some side effects from the drug but nothing I couldn't live with. Of course the first time was a bit scary, but as long that I knew what it was and why, then I didn't worry about it. One time when I tr…
sildenafil	I'm 46, healthy bull of a man but use high blood pressure medication for the past year. The medication has made my erections not quite as firm as I like and can remember. Viagra - wow. Made me as hard as I was when I was in my 20s. I forgot what that was like. My wife and I enjoyed the heck out of my magic blue pill.”
sildenafil	After my divorced 1 year ago I just decided to start dating again. I'm 46 in good health. A week ago after a couple of dates with my current girlfriend we decided to take our relationship to the next level. Unfortunatelly I couldn't perform as we expected, not able to sustain my erection for her to come. I went to my doctor and he prescribed 4 pills 100mg for 12 USD. I made dry test before, so th…
sildenafil	My husbands Dr prescribed 100 mg of Viagra and we paid $230 for 5 pills. Last night was the second time my husband took it and for the second time it did not work !! He is diabetic and uses an insulin pump we don't know if that has any bearing on the Viagra. Is this common?”
sildenafil	this is magic I used it last night & i had mad sex with my wife im 40 last 3 years I had ED problem its resolved from this magic tablet the order was easy 1 star taken coz of the price ￡30 for 4 table 50mg I didnt have any side effects after sex I slept like a baby I'm happy & more confident man now”
sildenafil	I'm 72 years old and first used sildenafil 7 years ago after a family tragedy 'killed' my libido for about a month. On restarting sex only a soft erection was possible and no penetration. I got prescribed sildenafil 50mg and right from first use it was very successful and took away the anxiety. Have used this ever since and am always very hard and capable of any penetration. Facial flushing/sligh…
sildenafil	I have been taking Viagra for about 10 years. A while back I switched to sildinefil ordering it in Canada or wherever the price is good. With my pharmacy now it's 52 bucks for Viagra which is ridiculous for 52 bucks I can get 30 pills or more of sildenifil which is the same thing works excellent. Viagra has really gone up in price. Usually works great for me depends on if I ate a lot or drank a l…
sildenafil	Yes, I achieved good erections after about 40 to 50 minutes and yes, I could repeat the experience a week or two later, however, the side effects drove me away from it. Side effects: (An annoyance, blue tinted vision, lasting about 2 hours.) First; Migraine like headaches. No conventional medicines would relieve the pain, sensitivity to light, nausea and lethargy. And, the most disturbing, diffic…
sildenafil	So I tried sidenafil for the first time.....I took one 20 mg pill and used my pill cutter to cut it in half and It definitely is legit.....I waited like 30 mins and I was ready to go. Wifey was not complaining at all, she was all smiles. To all my males out there if your you are having trouble with erections or your tired a lot (which I can be since I started to work at nights and never got used …
sildenafil	I have been using Viagra for about 2 weeks. I previously was taking 5mg Cialis for daily use for about a year. That was great at first but firmness tended to be not as strong at times. My doctor gave me 50mg Viagra samples and my wife and I could tell a big difference! It is more expensive but you could buy the 100mg pills and cut them into halves or even quarters. I am over 50 and have great sex…
sildenafil	I'm 48 and it makes me feel 20 again "down there". I take 25mg on an empty stomach pre-dissolved in water and it works in 10 minutes. Side effects have been very mild.. stuffy nose and an occasional light headache. Allows me to be very effective for about 4 to 6 hours with a quick recovery time. This is a great medicine, but don't overuse. Taking it everyday is not as sweet as once or twice a wee…
sildenafil	I am 59 and have been using Viagra 50mg for a few years now. When I first started taking it, I got quite a bit of blue vision, some mild headache, and stuffy nose. I've been cutting my 50's in half and take them about 30-60 min before sex. From the get-go, I have always had nice hard erections that lasted plenty. Here is what I found can weaken the effect of Viagra: 1) fatty foods - do NOT eat a …
sildenafil	I'm 78. Been on Viagra for one and a half years. Started on 50mg and reduced to 25 mg which still works great, no failures! Hard erection for at least 30 minutes. Wonderful for a long foreplay session. Powerful orgasms and a morning hard-on to remind you of a great time. No side effects. Highly recommended.”
sildenafil	100MG keeps me rock hard for several hours. My lady can't believe that sex in our 50's is actually better than 30 years ago. I do have retrograde ejaculation due to needing Flomax for urinary problems but there have been no side effects from the combination. Both of us miss the feeling of ejaculation, but the long lasting erection makes up for the issue.”
sildenafil	Started out on Lemonaide health and after trying 4 different generics for sildenafil i switched to Blink. They use Torrent as one of their brands of generic sildenafil fills. This is THE ONLY generic that does not give me ANY side affects whatsoever. Do your research people all generics ARE NOT made equal however I have found my body to have no side effects at all with Torrent generic Sildenafil.…
sildenafil	After taking 100mg of sildenafil I waited for the fireworks to begin but I fell flat. I tried a second time with the same results and then a third time no dice. I had 8 so I decided to finish the bottle and if I got no results I wouldn’t renew prescription. Well on the 6th pill I guess something broke loose and I got harder than arithmetic and it’s been that way ever since. I’m very happy it work…
sildenafil	I have read multiple experiences on here, but not one word re putting on a condom. First comes the condom, then comes the penetration. Think how embarrassing it is to not be able to get a condom on in the first place. Maybe someone has mentioned the condom situation on here, but I sure didn't see it. After taking sildenafil that was a huge plus for me, finally I was firm enough for the condom! I …
sildenafil	I just wanted to chime in as a wife. My husband is 55 years old and after a severe illness a few years ago I will just say things had really slowed down in the bedroom. He went in for a follow up with his primary care physician and after all of the blood work and he was cleared as far as his illness is concerned, he brought up the problem he has had achieving and maintaining an erection. My husba…
sildenafil	I went to fill my script which was for 30 pills 100mg and my insurance will not pay anything on it. The pharmacy told me the cost was $1499.00 and I started laughing. I told the guy to keep them and said my wife will have to try harder.... LOL”
sildenafil	I was reluctant to take Viagra because of some of the reviews regarding health problems after taking Viagra, but I tried it once. I took the Viagra at 5.30 pm. I felt nothing till 6.15 pm, At 6.15 pm, I felt some heat in my body, with slight fullness in my head. At 6.40 pm, I met my girl friend and I took her to room, I felt somewhat difference in body, I felt erection for long time (previously w…
sildenafil	My husband has had issues with getting and keeping an erection. He is 50 years old. He was embarrassed about talking to his doctor. Finally, he spoke to his doctor about this after sex became frustrating. He prescribed 20 mg of Sildenafil. We were nervous the first time he took it. After 30 minutes, we were ready to retreat to our bedroom. We use a warming lubricant, and he immediately became roc…
sildenafil	No problems here. I've been using generic Viagra for a couple years and have had MUCH success. They're super inexpensive. They stay in your system longer and no side effects. The Cenforce Viagra 100mg (Sildenafil) is my pill of choice.”
sildenafil	Revatio was prescribed by my Pulmonary doctor for PAH. A miracle drug that helped me breathe better, I was able to exercise and felt great. After changing insurance carriers I am no longer able to get Revatio and I can tell how my body feels lethargic and I have spells of hard to breathe all day long now. Sad but health care and insurance don't go hand in hand to help us that actually need this m…
sildenafil	Just amazing... I took my first 25mg tablet and 45-mins later had a ‘cuddle..’ with wifey... due to my increasing softness, we tend to go to P/V action quick quickly -ifey looked in my eyes and said, ‘blimey' ! Two orgasms later we called it a success! Very happy :-)”
sildenafil	After apart 2 years of not wanting to admit to ED I went to the doctors and was prescribed sildenafil. I was given the 100mg dose but thought I would start with half a tablet, well 45 mins later when things starting to proceed in the bedroom I was a very happy man along with my wife! Not only was my penis slightly desensitised my erection was harder than ever before! And even after climaxing whic…
sildenafil	Just found out I had diabetes about 7 months and also noticed that I was not getting erections. So after 7 months I want to GP who prescribed viagra. After using just one 50 mg one it worked and now I'm back to having erections as before and early mornings ones too. It's absolutely great medicine.”
sildenafil	I had very little side effects, I'm using 60mg (3 20mg tablets) and i was a little shocked how well it worked. It was nice to keep an erection even after ejaculation only because my wife likes it when I can continue to perform for her. I will continue to use sildenafil as long as it's affordable...”
sildenafil	I began having problems with ED in my early 40’s but it became progressively worse as I aged (I’m 48 now). I finally had ”the talk” with my Doctor last week and he prescribed Sidenafil and the results have been better than I could have hoped. My wife and I made a game out of it. I took it and after about 30 minutes I could feel it coming on. We had sex 3 times in the next couple of hours. She and…
sildenafil	I am 75 years old in good health and have been taking generic Viagra 100mg for 5 years with great results. Side effects are flushing, headache, vision (everything seems brighter and whiter). Alcohol is a definite no! I can achieve erection up to 24 hours after taking the medication. I have tried Cialis which works equally as well but has additional side effects such as pain in the thighs and back…
sildenafil	I am 54 years old with ED. I recently tried Sildenafil 20 mg for the first time. It is amazing how well it works for me. My erections are like they were when I was much younger. It enables us to have intercourse again. The strange part is it does not cause and erection on it's own. You have to be aroused. The erection goes away after ejaculating. I am only mad that I waited so long. The only side…
sildenafil	Spoke with my doctor and with the price with insurance covering it.....50 dollars a pill!!!!!! I lost some weight and after rigorous research, I found a place overseas that is way much cheaper!!! I have used Fildena for approx 4 + years. 25mg is real good for 1-2hrs with your partner. I took the 100mg pill and wore my girlfriend out (10x in 3 hours). SHE DOESN'T KNOW. I stay with the 25mg when I …
sildenafil	Regarding the effect: I do notice an increase in bloodflow and a better stamina using the pills (I use 50mg). A side-effect I have noticed is that my nose clogs up so I seem like I have a cold for an hour or so after taking one pill. No other side effects. ”
sildenafil	I am now 77 years old. Had noticed decreasing firmness and duration of my erections over the past year or so. Was prescribed this medication a month ago. Have now taken four 50mg tablets each at 5 day intervals with great results. Wonderful hard erections lasting a nice long time for total sexual satisfaction and great orgasms. Looking forward to great sex for many more years. Strongly recommende…
sildenafil	Amazing. I tryed viagra with a lot of doubt. I am so impressed, its like being 16 years old again . I tryed 100mg first but I now only use 50 mg. Canada has generic brands now. I think only USA does not have generic available .”
sildenafil	I'm not sure if it's just me but I have bought pills from Web sites and the pills never worked on me I went to the doctors and told them I'm having problems keeping it up during sex and I'm only 19 so I shouldn't have this problem. He gave me sildenafil teva 50 mg but because none of the others has worked I've decided to take 2 pills at once so hopefully it works and kicks in soon I know it maybe…
sildenafil	Recent increasing softness and then failure to maintain my erection....then a vicious cycle of anxiety that it would reoccur caused it to reoccur. Called my PCP office and they phoned in the script...wish I had done so earlier, it was that easy. $19 for 30 20mg pills. Took two early the next morning and they worked like magic once foreplay began - standing at attention, after an hour or so wait. …
sildenafil	I found it very effective. I maintained an extremely firm erection within the 4 hour period. Side effects were occasional runny nose and like a tired eyes feeling. An unexpected side effect was increased blood flow to the area up until the next day occasionally and could get and maintain an erection.”
sildenafil	Was prescribed 60 MG followed instructions to the T, nothing. Reported back tit he Dr who then tells me may take 8 times! Well I’ve finished the first full prescription and I might as well take sugar pills. This product does not work as advertised. Save yourself time and frustration for you and your significant other and get the real blue pill. They actually work!”
sildenafil	I am 40 years old and my girlfriend is 24. I had no problems getting an erection but had difficulty keeping it. With this medicine I was able to keep an erection for much longer. Most times for an hour or more. And a couple times even lasted over two hours. Me and my girlfriend have been more then satisfied.”
sildenafil	As a Cancer survivor ( stem cell transplant 12 years ago) it took a toll on my body. It wasn't easy talking to my doctor about this but I did.I tried other products but this works the best for me and my situation. Try it if it doesn't work then move on. Btw I'm 51 active Married for 30 years.”
sildenafil	I started out in my late 50s having issues in the bedroom. I’m 62 now. I’m also a Disabled Veteran. I use to think I was less of a man when I got sick in 2011. My Disability in my mind prevented me from achieving an erection. I was embarrassed and my wife was understanding but I knew I bother her. We went years without sex. I was almost to just tell her to divorce me when I talked to my PCP. I wa…
sildenafil	Levitra is the most effective ED drug with weakest side effects. All three cause unpleasant side effects that get worse once you pass 60, especially back and leg pain. The side effects are dosage related. Cialis stays in your system for a couple of days and kicks in within 20 minutes of taking. But it has the strongest negative side effects, especially back and leg pain. Viagra is the least effec…
sildenafil	Just tried 40 mg of Sildenafil and it worked great. I'm 52 y/o male with very minor ED issue. Took it around 11 PM and was ready to go right away. We fooled around for a while and I was erect, then we went to sleep (no longer erect), then around 8 AM the next day when I needed it the medicine was still working (got erect right away). Dr. advised that it works for up to 24 hours and it seemed to b…
sildenafil	Just used for the first time. I am 67. I took 1 and 1/2- 20 mg tablets. I'd say my ED is not severe but troubling. Last night my wife said it was like the old days. I hadn't told her about the medication. She even took me out to breakfast! I did not notice any side effects, maybe a little flushing but can't say for sure. Looking forward to the next time!”
sildenafil	I am 60, I occasionally use viagra 50 or 100 for fun times with my lady. It is effective after one hour and lasts a day. 50mg is enough for me though I am 60. I can keep my sex desire till this age by using this pills”
sildenafil	I'm 45 years old and was having trouble keeping hard with girl friend I went to the doctor and they gave me 100mg we tried it after dinner and nothing we tried the next day before dinner, it was nice I finished a little early but it was great”
sildenafil	I initially went to the doctor for ED and found out I had diabetes. I have used Viagra on and off for the past year and it works great within 30-60 min. I was given samples of 2 other medicines and they did not work as fast or as well. Just waiting on the price of Viagra to go down. ”
sildenafil	While this and Cialis may be WONDEFUL for men....what about us women?? We sure could use something to help us!! This works wonders for my hubby...but it's killing me!! Once, even twice in a day is GREAT...but this 'old' lady can't keep up with this. ”
sildenafil	Stuff is amazing. I have a really high sex drive and my wife is 10 years younger. I'm 48 and have regular erections but not like I did in my 20s. Honest to God this stuff makes me feel 20. I take 3 of the 20mg pills about 1.5 hours before sex. Omg I can go forever rock hard multiple positions you name it. I do get the flushing of the face and a headache but don't notice it during sex. I feel it a…
sildenafil	I'm 63 years old and in fairly good health. Usually take sildenafil 40mg (2 pills) and in 30 minutes and I am ready to go. Firmer and thicker. Plus manscaping really helps the appearance. As someone mentioned in October, condoms way easier to put on. Also, I do not wilt immediately after - an added bonus. Seems like only married guys posting on here. What about guys having occasional sex? Firmnes…
sildenafil	So I am 20 and could not get it up for about a year and I was so depressed I almost gave up. So at this point I said why not, and told my doctor. He put me on 20 mlg sildenafil. I took two just to test by my self. And yes it worked with no problems I then went on to regan my life and started working out again sleeping better in a way it saved my life..... In the long run I think I might have prob…
sildenafil	I’m 61 years old and was experiencing mild ED so now I take three 20mg sildenafil tablets about and hour before doing the wild thing and amazing things happen like they did when I was in my 20’s. My wife has said "OH MY GOD!” more times in the last month than in the previous 5 years. Makes us feel young again.”
sildenafil	I'm 35. Had trouble sometimes when I was having sex with a new partner. Spoke to my doctor, who said it probably not physical and to be more communicative to be more relaxed. Found someone's Viagra pills they left behind, and decided to try one. Problem solved, and no side effects. Went back to MD, and was given Levitra (because it's in the formulary) and it works great too. I take half a 20 mg p…
sildenafil	I've been using Viagra for several years, and have never noticed any significant side effects! Until recently, I was cutting 100mg tablets into 4, as 25mg was working very well, with NO SIDE EFFECTS WHATSOEVER! I'm now 66yrs old, and am finding that I need at least 50mg to "get the job done!" I can't complain! Thanks Viagra!”
sildenafil	I've been using ED drugs for years with mixed results. Particularly didn't like the "as needed" guessing game. Cialis daily too expensive and very mixed results. I was intrigued by the research suggesting taking viagra every day could restore normal functioning. So when cheaper sildenafil became available I began taking 60 mg/day, and the results have been impressive. I'm 78 and not ready to give…
sildenafil	Use of Viagra eliminated the ED symptoms caused by my Parkinson's Disease. Started use at 25 MG but have recently found it necessary after five years to use 50 MG tablets. Compared to generics available in Canada, price is much too high in U.S.”
sildenafil	64 years old and can get erect but it wasn't lasting long enough to complete the sex act. Insurance won't cover Viagra but will pay for the generic Sildenafil. 20mg are prescribed for pulmonary hypertension so my doctor gave me the Rx. I take five tablets for a total dose of 100mg. It may be a little overdose for my actual needs, but the erection is amazing. I seem both longer and wider and I'm t…
sildenafil	Viagra is a great help for people who have erection problems. I have trouble to hold it over more than 5 minutes, so Viagra 50mg is the best solution for me. But the sides effects are there as well, I experiences headache and stuffy nose every time and when I see the experiences here ... it is a common problem. ”
sildenafil	My husband (44) takes 20mg an hour or so before we ‘get busy’. Works amazing. Makes him erect with hardly any effort, last longer and bigger than before. I’m just sorry we didn’t discover this years earlier.”
sildenafil	I don't necessarily need this medication each time I have intercourse but when I do use it I have fantastic results. Feel like a teenager again (LOL). This med has worked every time and the girls I've been with, young and old, have never been let down with the erections I get with this medication. It seems it work for many hours for me. A++”
sildenafil	Wonderful experience. 59 years old and the first pill was 100mg- I was 20 again. Very hard erection and I experienced great sex with my wife. Cost is expensive and my insurance did not cover. On the second try I cut the 2nd pill in half and had a great time. Felt the flushing but it was a mild after effect or symptom. I want to try a different erectile dysfunction medication. I take a statin and …
sildenafil	I am 63 and have experienced mild ED symptoms for a couple of years. Usually just occasional inability to maintain an erection. Finally tried sildenafil a couple of times. Honestly I was amazed at the difference. I assume my ED has been encroaching for a while now without me being aware. I guess I didn’t really notice the decline until it became a problem. After 2 times taking one 20mg tablet I a…
sildenafil	It'd be nice if we didn't all have to explain to our small children what Viagra is every 10 minutes when watching t.v. DIY channel, sports channel, home improvements channel. Ffs can't you limit it until AFTER 9pm”
sildenafil	Yabba Dabba Doo!! This for me is god sent!! I'm 52, I'm diabetic and I have high blood pressure, on medication for both. I take 2 20mg as prescribed by my doctor as needed and within 30 mins, I'm ready for action! I found that the effect is not as great when I consume alcohol. I haven't noticed any side effects. Because of sildenafil, my sex life is active and fun again and my confidence is on po…
sildenafil	Well. What can I say - Viagra has been great. Works for about 6-7 hours with very minimal side effects. Only side effect I experience was a mild headache the next day. Been using it for 6 months now and I haven't noticed any decreases in effectiveness/strength. I am only 29 years old though.”
sildenafil	Specifically talking about the white oval generic 50mg tablet for Sildenafil from the generic brand Amneal Pharmaceutical. It doesn’t work, active ingredients in this tablets are non existent. Chosen by many online dr is the cheapest and is not effective.”
sildenafil	Started working within 2 hours for me, and lasted for up to 12-16 hours. Gives me really strong erection (100%). I prefer Viagra to Cialis because for me Cialis is slow to work (3-6 hours) and the quality of erection is poorer (max 80%). ”
sildenafil	Started noticing my "performance" wasn't like it used to be. Often at times I was embarrassed to even attempt to have sex. Now I don't know about you but, this isn't an easy thing to just talk about with anyone let alone your doctor. A person you see twice a year. Did some research on my own and mustard up enough guts to just bring it up with my doctor. And believe it or not, its more common then…
sildenafil	This medication is by far the best thing of all. I stopped having sexual activity except for like once a month. I was pretty depressed about it. I finally talked to my Dr about it. This has been a life changer. Before I had to wait about 5 to 10 min in between round 1 to 2 now I can just keep going or at most stop for only like 2 min. It also helps give me confidence and stamina. Was really lacki…
sildenafil	I'm 69 years old, I suffer from diabetes, hypertension, cardiovascular disease, BPH (enlarged prostate). Relax - everything is under control and am physical and sexually active. Which brings me around to the subject of ED, because of my issues I have suffered from ED for almost 20 years but when I first took 50mg of Viagra it was like I was in my 20' again. Now I take the generic which comes in 2…
sildenafil	Whilst this medication IS the miracle worker we all find very helpful, the most important ingredient is your female partner! I am 72 and my wife of 62 looks in her early forties, has an excellent figure for her age and is still a turn on to me after 43 years of marriage! Teenagers are supposed to think about sex every fifteen minutes and if that is the case then I am ageing in reverse. At our age…
sildenafil	I tried Viagra last night for the first time and was surprised by how effectively it worked. I am 59 and achieved the strongest erection I have had in years. Now I am experiencing the headache and eyestrain described, but having sex like a teenager was worth it.”
sildenafil	Healthy robust 53 year old here....50mgs work great but on an empty stomach. Slower and less effective on top of food. Reaction within 30 minutes with better erections up to 9 hours later. Side effects. Nasal congestion, flushing fullness in head, eye pressure, sometimes increased heart rate and respiration. Poor sleep, next day fatigue and slight anxiety. I went crazy with this when I first star…
sildenafil	I do not get anything - erection or hardness... no movement even with stimulation. I do have a rash on my chest since taking it, and I do get a headache when I take Viagra (100mg/nightly for 4 weeks now).”
sildenafil	I was unsure whether I needed viagra as I'm a 35 year old man who can normally gain an erection. But the last month or so when masturbating I have noticed me losing my erection towards the end so ejaculation felt rushed and forced. My wife and I haven't had a great sex life and I think it's partly due to always having had anxiety around sex and losing stiffness after the initial excitement. I've …
sildenafil	At 60 I suffered ED after a heart attack. After three years with a loving understanding girlfriend I decided to try Viagra. My doctor told me to try 25mg. All I can say is that it works extremely well for me. Mild flushing in my face but certainly not bothersome. The amazing thing is that I can go for as long as I want which makes her extremely happy. I only see her every couple of weeks so our l…
sildenafil	I have diabetes and as a result I had not been able to have a sexual experience with my wife. I have tried various tablets. I was so pleased that we found sildenfil ranbaxy, and on prescription and I am pleased that now my wife and I can have a full and active sex life”
sildenafil	I am 66 and in the last 12 months have suddenly started to have difficulty in maintaining an erection I am in the UK and bought Sildenafil online (although it was Viagra which arrived) in 25mg form. It seems extremely reasonably priced I bought it without telling my wife, and only used it after she suggested it. It felt like an admission of failure, and that she might think it was insulting to he…
sildenafil	Other than an occasional headache, no significant side effects. Viagra works fairly well for me but just not consistently. I almost always get hard - REALLY hard.....but the erection doesn't last if foreplay is extended. So by the time I'm ready to penetrate, it isn't always stiff enough. As a result, I feel pressured to rush through sex with my boyfriend. Also, the price is absurd. The drug comp…
sildenafil	These pills have saved my sex life and compared to having to purchase namebrand Viagra and internet pharma sildenifil is hands down cheaper. One viagra for $50 or 20-35 pills of 50mg sildenifil same outcome much cheaper price. Sildenifil works exactly the same as viagra in fact thats the working ingredient in viagra. 25 -50 mg works perfect 20-30 b4 sex.”
sildenafil	Around 55 I began to experience erectile dysfunction occasionally, no erection or losing my erection during sex. I finally asked my doctor about options and he prescribed 20 mg viagra. Wow! The results were immediate and reliable. Try to take it on an empty stomach but even after a meal it will work, just takes a little longer. Now at 60 I’m able to have multiple rounds within an hour or pound th…
sildenafil	I’ve been using 100mg Viagra for about 8 years now. It really is fantastic as it ensures that you can get a full erection quickly and you don’t lose it. Prior to using it I would quite often struggle to get an erection or it would not get fully hard and sometimes part way through love making, I would lose the erection. We sometimes have a "quickie” without using Viagra but whenever we want a prop…
sildenafil	I'm 68 years old I get semi hard and can still climax but not hard enough for penetration . My Dr prescribed Sildenafil Citrate 100mg. I first I tried a half pill 50mg no luck didn't work. A few days later tried the whole pill 100mg no go. This doesn't work for me. I've only taken 2 pills so far and will no longer use it as it's a big waste of money.”
sildenafil	I was given a sample of Viagra by doctor years before I had any need -- just for fun. He gave me four. I took one and got the worst splitting headache I've ever had. Although I was in bed, nothing sexual happened. My head hurt way too much.”
sildenafil	I'm 58 years old and was somewhat skeptical. Over the last 3 years or so, I could get erect but couldn't stay hard very long. It was a gradually declining process. I figured it was due to my penis being 10 inches long and very thick. I talked to my doctor and she prescribed Sildenafil and I took ( 3 ) 20mg pills on an empty stomach. I waited about 30 minutes, crawled in the bed with my girlfriend…
sildenafil	I'm a married 45 yr old Australian male of good fitness and health (BMI=25). Although I probably wouldn't say I had erectile dysfunction, I found our sex life non-existent and found after only one very short 'round' I just couldn't get it up again. After taking Viagra - AMAZING. It was like my body was 18 yrs old again. First erection after ~50minutes from taking the pill and the erections of ste…
sildenafil	I am 53, and have had major intimacy problems my whole marriage. Now I am older I have had ED issues, I feel the whole problem has gotten worse. But Viagra has been great, makes me feel 30 years younger...still have the same size problems but it really does fix ED. Don’t be ashamed, see your doctor and talk to your partner, this drug is a real fix, just make sure you get the dosage right... takes…
sildenafil	Its amazing. It works for me. I've taken 50 mg Viagra. and it produce outstanding results. If you want best results you can take it before 15-20 minutes before and it last for about 4 hours. Outstanding erection when ever required all day long. Outstanding product. Go for it..!”
sildenafil	I’m 53 years old and in relatively good shape. I’ve been taking generic viagra for about a year to help with the occasional erection issues. It works. I have the 100mg pills that I break in half for a 50mg dose. Always take the pill on an empty stomach, at least a solid 30-45 minutes before it’s time to get busy. It will not provide an instant hard on, as you’ll need to be sexually aroused for it…
sildenafil	I never needed Viagra until I was 63 but then I started having trouble keeping an erection. I started taking 20 mg pill a few months ago and feel like I am as strong as when I was 30. Hard to judge when to take pill though because young wife sometimes is just worn out from work. Doesn't matter though because it doesn't seem to get me hard with out some stimulation anyways. Other times even if I h…
sildenafil	I don't take Viagra a lot - just every now and then. Dr gave me a sample 100 mg of Viagra I took the whole pill wow rock hard my wife said I was like being 18 years old. I'm 59 and my erection lasted a few hours. Viagra is amazing ”
sildenafil	It will things work for you let me tell you. I was getting ED and premature ejaculation. But after 2 uses back it is working like I was 20. 100 mg for me last up to 10 hours. Thank you and has mad me feel great”
sildenafil	Suffered from occasional erectile dysfunction. Doctor said it was my very stressful workload. Tried the 50mg pill and results were amazing. Wife and I are in mid-30s and very active with a 3 year old. Haven't had to use the pill too much, probably once every 5 weeks or so. Highly recommend Viagra.”
sildenafil	I used sildenafil today, took three 20 mg tablets and it work as good as Viagra. I used Viagra 100 mg for a year and this work great and no side effects, just a little flushing. Took on an empty stomach and worked in 30 mins. Lasted quite awhile. It cost me $73.80 for 30 tablets compared to paying $261.00 for 10 Viagra with coupon. A lot cheaper than Viagra work awesome. Thank you”
sildenafil	I was prescribed Viagra 100mg. I am in my early 60s and in a new relationship. Have now tried 4 times of late and yes I can feel getting fuller and heavier in that department and slightly aroused but have never been able to gain an erection at all. Going back to my doctor as I really don't know what to do as I am on the highest permitted dose”
sildenafil	Great med, I'm diabetic (45yr old) and for the last 12 years, having ED gradually increased and hard to keep sustainable erection. 100mg works great for me and last up to 12 hrs. Some headaches but aspirin or advils help. Even generic med works good too.”
sildenafil	Viagra does require verbal communication about desire with my partner since it does take about an hour to be most effective. So we talk about wanting to make love later and the anticipation can build which is nice. I have found over the last 8 year a definate tolerance to the effects of Viagra where it is much less effective but that might be just getting old.”
sildenafil	Best results for me if I take the 50 mg dose before eating anything. After a meal, I find that Viagra does not help me get an erection for hours, if at all. If taken on an empty stomach, it works fast. I also get flushed, but this tells me that it's working. I get occasional headaches from Viagra, but the side effects are well worth it!”
sildenafil	Sildenafil is amazing I took 80mg the first time and my wife and me could not believe how hard It was after the third time my wife said it felt to hard and asked me to start taking less of them. So it’s working great for me I’m only got 30 but might have the doctor prescribe me more. I got slight head ache but worth it”
sildenafil	I am in my mid 40s. I noticed that staying hard was becoming a challenge. Of course that more I worried about it, the greater the challenge. My doctor prescribed viagra and the results are incredible. I also notice a size increase. I’m told that this isn’t common, but I’m not going to argue having a bigger penis.”
sildenafil	At 76 I need a little push (or kick in the butt). I got the 25s. Used a couple of prescriptions over time and wanted to try a 50mg dose. Doubled my 25s and found no improvement in erection length of time - I'm back to the 25s. Overall Viagra does it's job IF some foreplay is engaged in. I take to interfering medications and I'm very happy with the product”
sildenafil	I am a somewhat healthy 30 year old male. And recently, my doctor has prescribed me zoloft for my anxiety. It is a SSRI. And as you know, certain SSRI's (anti-depressants)may cause libido and erection issues, depending on your state of mind and chemical structure of your body. Well, unfortunately for me, time to time it does cause a little bit of an erection issue. So, my doc prescribed me generi…
sildenafil	Hi, I am 30 & suffering from high BP. I was not able to have sex with my wife & I did not get full erection or my erection did not last longer. I took Manforce-50 one night; 3 hours after dinner & the results were amazing. The erection was rock strong. The only problem I felt was that I took long time in ejaculation. The erection went off after I ejaculated but whole night I felt erection now & t…
sildenafil	My doctor gave me samples of Viagra 50 mg. tabs on Friday 2- 17- 17. I took one at 2:10 pm. on 2 -18- 17. I waited an hour tried to test it I tried for about 30 minutes to get an erection and nothing happened. I gave up on trying again after that point. I may take another 50 mg. tab on 2- 19- 17 to see what happens. I am 65 years of age, but I thought for certain Viagra would help. I will have to…
sildenafil	Started having a problem with unreliable erections a year or so ago. Went to my doctor and he wanted to try "T" injections first, with some success. The "T" shots put LOTS of ammo in the gun, but again unreliable erections made it frustrating. Went back and asked for Viagra meds and he said, "no problem, it's 2018, we can fix that problem!" Tried my first pill last weekend, took the pill on a ful…
sildenafil	I agree with what "back in the game" said 10/26/2018. If you can enter a condom you can enter a woman. A condom is extremely difficult to apply without a full erection. Test sildenafil on a condom first. I have also had luck trimming the bush. Don't know if this is psychosomatic or what, but it works, or at least helps. Makes me look bigger/feel bigger. I feel fuller and firmer. Also, my erection…
sildenafil	I've taken this medicine for a little over a year and the results have been wonderful. No side effects. It's hard to put into words how much it has improved my quality of life. Unfortunately, the copay is now too high and I will have to stop taking it.”
sildenafil	Use as needed. Recommended by pharmacist as an option to daily dose cialis, which I also used as needed. Would probably do ok without, under ideal circumstances, but at 59, is excellent booster. I take 20-30 mg at a time. Appears to stay in system longer than I originally expected. I don't see any negative side effects.”
sildenafil	First time I had sex with my girlfriend, was hard for me to maintain the erection, such a big disappointment for her. Next time she asked me to take a pill, she knew I work under too much stress. Took Sildenafil, 50mg. Worked so good. Had sex almost all night, she was so happy about it. Effects lasted until the next day. Side effects, only some chest burn and crazy heartbeat, next time will take …
sildenafil	I'm 52, 6' 225 lbs average to above average build and healthy. I tried as recreation while on vacation. I took 50 mg (half pill) and really didn't do a whole lot, but I had multiple drinks and a large dinner before taking the pill. If you read the disclaimers it mentions not to drink or eat a lot before taking the pill. Next night I tried 100mg (whole pill) without the drinks and it worked and wa…
sildenafil	I know having ED is very frustrating and depressing; however, having your hearing intact worth more! I had taken 25 mg viagra and within 24 hours experienced sudden sensonurieal hearing loss (Ssnhl)! I lost about 70% of my hearing in the right ear and also experienced aural fullness (feels as if your ear would be full of water)! I also experienced ringing in the ears, and muffled distorted sounds…
sildenafil	I’m now 70 years old and have been married for 50 years. My wife and I have a very active sex life and we both enjoy orgasms frequently. The last few months my erections weren’t as hard as they used to be. My doctors prescribed viagra 25 mg I took 2 and waited about 15 minuets and started foreplay with my wife with 10 minutes I had an erection like I was a teenager again! This stuff is fantastic!…
sildenafil	Started with 20mg, within 30 minutes, I had hot flashes and was sweaty, I’m not sure if it was this or not, but I could tell my anxiety was up, and my throat felt tight. This went on for about 90 minutes, there would be no way I could even think about sex during this part. The next thing I found surprising, this sent me straight to the bathroom, I haven’t read anything about this, but it seemed l…
sildenafil	Was prescribed generic sildenifil by my Dr for ED . The drug worked slightly at first , still not enough to help achieve full erection . Drug has a very short life , only up to about 4 hours . A year later , the drug doesn't work at all anymore , regardless of dosage . Also the side effects are not worth it anymore , severe headache , dehydration and insomnia . I have a entire year supply that I'…
sildenafil	Absolutely amazing better than cialis Best medicine suffer performance anxiety Healthy young guy Use it works amazing Difference with cialis that last longer However Viagra is instant and does not have the prolonged effect Both excellent Thank you to the scientists For this excellent drug Half a tab all is needed Go for it don't hold back”
sildenafil	tried lower doses but the 100mg seems to be amount needed for me. Main issues for me are the side effects of stuffy sinus and dull headache. I take a antihistamine for the nose and a couple of advil for the head ache and does the trick.”
sildenafil	I have used Viagra/sildenafil at (usually) the 50mg dosage for years now (60yr-old). I now buy the 100mg and cut them, for cost savings and volume. My insurance co. will provide 6 pills a month, whether 50mg or 100mg, so...do the math. It works good for me. It does not work so well if you have fatty foods in your body, so try to avoid the big pizza, burger, or steak & potatoes meal if you are pla…
sildenafil	I am 47, have been having some longevity issues for the past couple of years. My wife felt like I was no longer attracted to her, I felt inadequate, and sex began to be a stressful topic. I brought it up to my PCP and he said it's all in my head and to quit saving sex for the end of the day when I'm tired. We still have young kids so that's easier said than done. I finally went to see a urologist…
sildenafil	I took 100mg Avigra and it not only fixed me within 1 hour but it has worked or fixed my erectile dysfunction for 6 days now. The first day was scary, if my blood sugar level was low I would have slurred speech and problems speaking, also my vision was affected. I now am taking 25mg and I still have relief from performance anxiety and good to go up to 4 days after taking it. I thought that you in…
sildenafil	Just took half a 100mg about 2 hours ago got very red eyes and slight headache.nothing a few aspirin got rid off .my woman started very slowly caressing me and not long after I got a semmie erect.but then after more intense foreplay I was hard enuff to have intercourse but not solid hard .so I'm hoping for more stiffness as the night goes on .that's why I'm checking the other user's experiences.b…
sildenafil	I tried a 100mg & it didn’t even worked for me as it was my first time trying it, which I was expecting it to be lasted for about an hour I will retry with a different dose, and maybe take it earlier”
sildenafil	I started hitting the gym 3 days a week since I was 48 and things were great until I turned 60 and then I completely ran out of gas. Libido began to decline at 63 and by 65 my ability to maintain an erection was hit or miss at best....mostly misses. My wife is 9 years younger than me so I was having a problem with it. So finally I brought it up to my PC doctor, he had my testosterone tested (it w…
sildenafil	I have used viagra for several years. I do not have erection until several hours after taking it. Physical stimulation does not produce results. 12 hrs or longer after dosing it is very effective. Just wondering if anyone else experiences this. Wondering why.. I am healthy 79 year old. Take very few medications. Once erect I have satisfactory results”
sildenafil	I have tried both Viagra and Cialis. Both have their pro's and con's. I get a better and more constant erection with Viagra. But it took over an hour to start working. The 10mg dose lasted about 4 hours but there was some residual effects afterwards. Cialis started working after about 30 mins and it really carries on for a good 24-36hrs, but the quality of the erection wasn't as good. I suffered …
sildenafil	Used Viagra as an alternate after Cialis. Cialis at first provided repeated strong erections in a 24 hour period after years of severe ED. However after 3 to 4 uses the erections were too weak and too short lived to sustain intercourse, so I switched to Viagra. At first results were good. I had fewer erections but they were longer lasting than Cialis and quite firm. However this only last 2 or 3 …
sildenafil	This is a wonder drug for me I'm 70 years old and in a year only two times I have managed to have sex with my wife. I have always been dreaming that my urge in sex will be back. I asked my doctor to prescribe me a medicine and he give sildenafil 100mg. When I took it, it worked wonders and now I feel the strength is back. Thanks to this wonder medicine it cure my ED.”
sildenafil	Got a prescription from my Dr for Viagra. Went with the generic because of the incredibly high price of original brand. Took 50mg (100mg cut in half). We didn’t get into things for about an hour. But as soon as we did, it was ready right away. Felt great to enjoy it again. Little bit of nose stuffiness. Small headache. Wish I wasn’t so embarrassed before to talk with my Dr. I should have ask my D…
sildenafil	I posted before but I noticed that some people think these reviews are fake. I'm a real person suffering from ED and I can tell you that sildenafil, for me Kamagra Gold 100, works. I'm 58 and have been using it for a year now and it's still working. I and my wife can tell my erections are stronger and with the increased blood flow you can visually see that the length and thickness of your penis i…
sildenafil	I would have to say that viagra has really been good to me . It is expensive but worth it. I'm 42 and I'm not going to say that I can't get an erection with out viagra , I can but it just doesn't hold and goes up and down and is just 80-85 percent .. with this pill , it's 100 percent, from start to finish and I can perform better and longer. It has really changed my quality of life with my wife. …
sildenafil	I'm 75 with ED and low desire to even try. I was depressed. Tried T gel for 10 months with no results. My PPO said there was nothing that could be done. I was about to give up on sex, then a friend urged me to go to a urologist. He put me on T injections every two weeks and gave me sildenafil 100mg sample tablets. Wow! fantastic results within a couple of days. The T injections (covered by insura…
sildenafil	Late fifties, though I could still get an erection, it could disappear at the drop of a hat. Maintaining it required a lot of focus. Spoke to my doctor and he prescribed 50mg sildenafil. At the local pharmacy, the cost was very high. I eventually found a legit-seeming US online pharmacy. You fill out a form describing your symptoms and overall health and they have a doctor on staff who will presc…
sildenafil	I have been on Revatio for two years now. Started with two pills (40mg) three times a day and have worked up to the max of four pills (80mg) three times a day. At first I did get the nasal congestion but now everything is normal. I am also on Letaris and warfarin. ”
sildenafil	I'm 66 and on a fixed income so Viagra is, for the most part, out of the question at almost $40 a pill. There is no generic here in the US so i got curious and looked up Viagra on a few of the Rx websites. The one common thread in all the descriptions of Viagra was that the active ingredient is sildenafil. I ran to the urologist's office and got a script for sildenafil. Even he wasn't sure it was…
sildenafil	First time I took Viagra it took 30 to 40 mins to work. Work very well for me with no side effects. Was able to have sex more then once. My partner is also very pleased with the results. Thank you Viagra.”
sildenafil	Excellent product! I'm 44 year old. Used 50mg Sildamax (I cut pill in half) two times to make erections more stable for intercourse and primarily as confidence booster which these definitely are. For me this miracle pills works without side effects. I'm very happy. Great experience! Sex last longer, erections are much stronger. I do recommend it. ”
sildenafil	Starting in my 40s I experimented with Cialis and Viagra as part of my time in non monogamous relationships. By 49, I got a cheap prescription 30mg. One pill ensures erections like when I was 20. It also helps me last longer. It's pretty great.”
sildenafil	Took 25 mg (1/4 pill) for first time yesterday .After 30 minutes I got strong pressure/pain in ears , stomach ache, and generally felt not well unfortunately. Its true , Blood flow to my penis did increased and that part was good , but sex felt artificial and I could not climax. I will be Afraid to try again because of side effects...”
sildenafil	We was very skeptical about using viagra especially when you hear so much for it. But I searched online doctors. Tried a few, didn't like some of the service. But I used one online pharmacy and they gave me really good advice and tried a starter pack so I found Viagra didn't work as well but the generic viagra like sildenafil and tadalafil worked very well. Now may sex life has massively improved…
sildenafil	Just about to turn 41. Been having issues completing and was getting more embarrassed. I had the talk with my Dr. and was prescribed 30 20mg at $4 each. Results first try were 2 completed sessions in 2hrs with 40mg. Wow.. miracle drug.. Last time I was this hard I was 18 and raging with testosterone.”
sildenafil	64 years old and started experiencing loss of erection mid way through the act, a few weeks ago. Obtained 50 mg generic viagra through an on line pharmacy. Used twice now and all I can say is wow! Feel like I am 30 again. I am so incredibly thankful for this drug!”
sildenafil	I am 55 and was diagnosed with ED more than a year ago. After getting hit-and-miss results with testosterone creams and gels prescribed by family doctor, I went to a urologist, who prescribed T injections, along with Viagra. Now batting 100 percent. Viagra gives me the confidence I haven't had for a long time. I've found that effects can last up to 12 hours. Slight flushing and sniffles only draw…
sildenafil	Prostrating headaches and malaise lasting 24 hours and not responding to any analgesic with useless assistance, suggestion from Customer Service that should be regarded as poor Service to a Customer who spends lots of money. It has been a bad-bad experience!”
sildenafil	Worked wonders for me. At 64 years of age found new love but couldn't get it up. With one 20 mg dose all is well. And then some. Now, she's smiling and we're both happy. If there is a downside, it's only that I can't always "finish" Not a concern for me. I'm The Lover I always hoped to be!”
sildenafil	I took Sildenafil (Revatio) for nine years and believe it kept me alive and breathing all that time. My pulmonologist retired in 2015, the new pulmonologist prescribed Adcirca due to it staying in the blood system longer. Now I have been switched to generic Sildenafil, taking one 20MG tab three times a day. I will be checking to see if there is a generic Adcirca.”
sildenafil	I used Sildenafil for the first time the other day. I had used the name brand but the generic worked significantly better. My misses said "Wow, your manhood is so much stronger and longer, I haven’t felt so much in a long time. "She kept asking for more and I had an explosive climax. We will definitely be using this again. I can finally last long enough to give her what she wants. She even set a …
sildenafil	Well, love it. Was having problems with staying erect. Last couple of years have been really stressful, and was having anxiety problems. So finally my wife suggested I go to to doctor. So long story short, went to doctor last Friday tried it out, after about 30 minutes my wife tapped out, I think I could have went on for another 1/2 hour. Would highly recommend.”
sildenafil	Wow...I am 48 and within the last 4 months started experiencing the ability to get an erection, but not keep it. Spoke to my doctor and told him I have tried diet change, natural herbs, creams, etc....he prescribed sildenafil. I took my first pill around noon on a Wednesday. Within 30 minutes I could feel a difference. By later afternoon I was able to get and keep a full erection. I was able to g…
sildenafil	First time using Sildenafil. No comparison, it does NOT work as well as name brand Viagra. With Viagra I have an erection in about 30 minutes. It took an hour and a half for the Sildenafil to work. The erection with Sildenafil lasted only 5-10 minutes. Will be talking to my doctor. Very disappointed!”
sildenafil	Awesome! My new boyfriend has a few issues; I believe it is all mental because of the bad relationships in the past. He ordered this and then was prescribed this. I told him he will go broke and he said it is sooooo worth it. I orgasm every time, sometimes twice, and he does too. Wow.”
sildenafil	Works pretty well. I have tried Levitra and the quick tab version also with not much positive results. Nonetheless I was given a prescription by my doc for this and for me 100 mg is the right dose. I can achieve erection but have at times a problem keeping it so this medicine will allow me to complete the act and enjoy it for a few too without orgasming too quick. It's a wonderful medicine that I…
sildenafil	Been married for 44 years to an incredible woman. At about 62, I noticed that the little big man was having some difficulty. So after speaking with my MD, he prescribed Silendifil 20 MG. 3 tabs. I will take about an hour prior, on a not too full of a stomach and have great results. The wife will usually play with one of her toys at first, generally have a great orgasm, then it's my turn. I don't …
sildenafil	Lately I was not having a firm erection so was not able to enjoy our sex life. My doctor gave me a prescription 100 mg sildenafil . So one hour before bed time I took the tablet and lo in just 45 mins after taking it, I had the hardest ever rock hard erection . It was the best sex I ever had in my life. Lasted for one hour where we had sex twice and each time was mind blowing orgasm for us.”
sildenafil	Bad experience with my wife of 40 odd years. The spark was gone.. Tried Viagra a few years ago. Made me ill. Feeling sick. Bad headache. Didn't work basically. New girlfriend so I thought I'd try Sildenafil.. Well, it really works! Take the pill, wait only minutes and go. Lasts all night and on to the morning. Side affects - Headache and a stuffy nose after a couple of hours. You can put up with …
sildenafil	Have been on the tablets for four days. Fourth night had start of an ache in the groin area, this progressed to being constant and traveling down back of my legs. Ache on lower back, felt like pelvic area about to fall out. Still in pain some nine hours later. Even tried sex to alleviate it but unable to attain erection (thought that was the idea of the tablets). No sleep as such so no tablet ton…
sildenafil	I am 53 years old. I started having issues with ED a few years ago. I tried using Levitra and Cialis, and it was hit or miss. Once I started using Sildenafil OMG. I feel young again. I love taking it on Friday night. I haven't had this much fun in a long time.”
sildenafil	I had a failure in bed with my wife. It was after a Friday dinner, we had a bottle of wine and after a nice dessert went upstairs... well, it turned out I just can't have sex, just dead calm, if you know what I mean. My wife and I, we were both surprised and worried. I didn't go to the doctor though, after all it's just one bad night. On the next day it was almost ok, but I needed more time than …
sildenafil	I am 33 and every so often I have issues staying hard. A friend gave me some sildenafil 20mg and wow!!! The only side effect I would say is that sometimes it’s nearly impossible to cum... like I have to really really concentrate to make it happen. I take just one about 30-60 minutes before and it’s all good! And for whomever said that we must be trying to up sales for some rubbish product... give…
sildenafil	A really great product. I'm turning 80 this year and am still enjoying a great sex life. Viagra gives me confidence in maintaining a firm erection for at least 30 minutes if necessary. Excellent for sensual foreplay. Explosive orgasms most times. Have been using Viagra for 2 years, started with 25mg and recently upgraded to 50mg. Wake up with a hard morning glory the next day!”
sildenafil	I am 75, It worked once for me. After that it was erratic. I think it works along with your emotions. So if u r not in the mood, it will not work. So now I am waiting for a blue moon , then maybe I will try it once more.”
sildenafil	In 50s with no steady sexual partner but was starting to have problems getting, and then if it happened, sustaining an erection when meeting guys. Doc prescribed 50mg sidenafil. Significant improvement in sexual performance, erection developed at the prospect of sex and stayed very hard as long as I needed plus able to perform repeatedly, which was totally new for me. Some loss of sensitivity but…
sildenafil	100mg tab . Like many others after getting put on Mood enhancers I would have a random issue where me and the wife would be hammering it out then for no reason it would loose the hardness and the wife would be annoyed and turned into an issue. this only happened occasionally so I'm not sure what the deal was. It could have been a mental thing or worried that the kids would walk in on us. I talked…
sildenafil	Retired Army veteran, I was taking viagra for the last 8 years, but recently tricare stopped covering for viagra and replaced it with sildenafil. It barely works for me, can’t even compare to viagra….. just a garbage.”
sildenafil	I am 75 and have diabetes and high blood pressure both under control. I have been inactive sexually for 5 years and recently met someone who wanted to be intimate. I got a prescription for Viagra 100 mg and found it not very successful in resolving my erectile dysfunction. May be I've been inactive too long or my diabetes and blood pressure complicated my condition.”
sildenafil	Sildenifil also comes in a 100 mg table too. My prescription for 10 tablets costs about $22 with an internet coupon, however you can't use the coupon with a Medicare type Part D supplement and it will not count toward your deductible or as an out of pocket expense. Some stores with not accept the coupon. ”
sildenafil	I tried sildenafil the other night and wow. It took less than half an hour and I was amazed. My penis hasn't been that hard, rigid and thick since I was a teenager. Another good thing is that I was able to purchase 15 pills for $30 at a local pharmaceutical compounder.”
sildenafil	I have been taking it for 6 years 25 mg x 3 times a day. And now 40 mg x 3 times a day. It has helped me without having any side effects. But I might have to add another treatment to it pretty soon. But I'm not sure which one I should try. Any advice?”
sildenafil	I have taken up bike riding on a serious note of late. I have at the same time been having increasing difficulties maintaining an erection. I am 55 with heretofore an active sex life. Over the past two years the dysfunction has become progressively worse. Today I used this medicine for the first time. I have had a prescription for a month. The directions call for three 20 mg pills one hour prior.…
sildenafil	Viagra is the best medication I've ever had in my life. I was having problems with erection so I went to my doctor who gave me a 25mg to try. I went two hours and half non-stop. I didn't tell her the secret so she kept asking "but why is it extremely strong today sweetheart?" This has improved my sex life and my confidence. ”
sildenafil	I am 65. I was always sceptical on the use of this drug but I am totally sold on it. Began to work after about 30 minutes and I had the best erection for a long while . Obviously the plus was my erection stayed up for a required period. Downside is the price. No side effects Wish I had tried these many years ago.”
sildenafil	My insurance company virtually forced me on to this product as they would not cover my Cialis anymore. I must say it is not in the same class as Cialis by Lilly. Worked a little I think but not as effective by a wide margin. I'm 69 and think I've still got another year or 2 to go if I pay the full price for Cialis.”
sildenafil	I am 70 years of age and for the first time have suffered erection problems. One dose of 50mg gave me an erection like I was 40 years younger and my confidence was boosted immeasurably. I will be taking it for while now so cannot recommend it highly enough”
sildenafil	I don't have ED but on very rare occasions I get performance anxiety. I got some Viagra as insurance against any issues on my wedding night. I'm a 42 year old guy. I told my wife I'd got some hours after the wedding & she said it was one of the most thoughtful things I'd ever done. My erection was much harder than usual, I lasted much longer & recovered far quicker, going again after a few hours …
sildenafil	Sildenafil Sandoz 100mg has a good improvement in the packaging: each tablet is pre-divided in four so it's easy for you to divide it. It's also easy to separate tablets still packed, because they have a pre cutted pattern. The working of the pill itself it's something still questionable. It does helps a lot for an erection but it does not last for really long (no more than 2-3 hours) and the ere…
sildenafil	I found the generic product worked a little faster than Viagra. I got more thickness and length. I can go longer. In saying that more alcohol may makes finishing the job more difficult. Price is a quarter of Viagra. Down from $10 a pop to $2.50 from our local budget pharmacy. Hope this was helpful. Cheers”
sildenafil	I'm almost seventy two, and after consulting my PCP, I tried sildenafil 100 mg. for the first time. This drug (and all others like it) should be taken off the market. Did almost nothing for me, other than causing terrible flushing and anxiety! I will NEVER, EVER take these dangerous drugs again. Warning to everyone to "Be Prepared" for the side effects!”
sildenafil	Im only 19 years of age and I'm not 100% sure I have erectile dysfunction my doctor said he thinks I just have bad performance anxiety as I can always perform when drunk due to being more relaxed. He prescribed me with some Viagra/sildenafil and its worked wonders for my sex life I use one whole tablet every time I need it no more than 1 every 24 hours”
sildenafil	I was using Viagra 100 mg, worked good but so expensive. So I talk to Dr and got Sildefafil 20 mg tablets which was cheaper and they work great I think better than Viagra, empty stomach about 30 min ready to rock. And it is like a rock nice to feel 21 at the age of 62. So happy again and my wife too.”
sildenafil	In Oct 2017 I had a leg injury that required some stitches. They gave me a synthetic painkiller drug called Ultram and then additionally gave me another drug called Zofran for nausea well I was on 100 mg of Zoloft daily. Painkiller Ultram mixed with Zofran mixed with Zoloft created serotonin syndrome which lasted damn near 12 weeks. Additionally gave me high blood pressure of 295 over 150 and hos…
sildenafil	Was having more and more difficulty getting 100% hard at 52, Dr. then gave me 20mg Sildenafil. So 3 pills 3 hours after eating will do the job. A friend told me to take them on an empty stomach 1 hour before sex. Can be up to 4 hours without any issue. Honest truth, I feel like I'm 17 again, plus I have much more stamina. Wife is cannot believe the change. Side effects: flushed face, face gets re…
sildenafil	65 years old. Started having trouble keeping erection during intercourse. Sildenafil works, indeed. About 1 year now. Avg. times for intercourse is once per week. Firm, strong erection maintained. 1 and sometimes 2 30mg sildenafil tablets used.”
sildenafil	79 y.o. I was/am not completely dysfunctional, but at times felt I wasn't operating as well as I could. Got my primary physician to prescribe something - expecting to spend mega $ on a brand name drug. Turned out he prescribed "plain" (generic) sildenafil . $14.45 for 24 of 20mg pills. Instructions said take "up to" 3 pills. Took one the first time, just to make sure, at first had no side effects…
sildenafil	First got a prescription from my doctor for 100 mg Viagra which I was cutting into fourths with a pill cutter. 25 mg. seemed to work fine for me but when I went to fill my second prescription the pharmacist informed me that the price per pill had increased in 2018. She suggested the new Teva generic version which was $70.00 less for 6 pills even without any discount. The Teva results (25 mg.) wer…
sildenafil	All I can say is wow. I took one in the morning on an empty stomach, as directed. I am 55 and have had issues from time to time over the past year. They say to try it by yourself the first time so you can see how it works for you. Keeps the stress down the first time. I was amazed at how long I stayed hard within the first 45 minutes. As the election went down, I was able to just think about sexu…
sildenafil	I was the receiving recipient of Viagra. I am dating an older man , and one day it stopped age finally caught up to him, and an erection lasted 30 seconds after 20 minutes and strenuous work, I was just about to reactive my dating apps. When we (he) tried viagra , I am very pleased with the results . Not long after consuming the pill, it was full capacity. I can’t even sit right , I was the one w…
sildenafil	My mom has been on this medication for 3 months. It has improved breathing, but she still has some breathing issues when walking long distances. She is also experiencing severe back pain to the point it is difficult for her to move.”
sildenafil	Was prescribed this and took the 10 Mg. dosage.. Gf's were bored and I was so disappointed. After figuring this out, if I take 60 Mg, my current GF is is total heaven and I am as well! Have not enjoyed sex like this in so many years! I'm 59 years old and know I could satisfy a 20 year old lass with this and leave her exhausted! My current gf lost her husband 5 years ago, I am her first since. We …
sildenafil	This stuff will get you up hard and at attention for as long and often as needed. Only negative is that my wife is a petite 92 pounds and says it’s almost too much! She asked me to cut the dosage of what she calls the magic pill.”
sildenafil	Worked great until my doc got me on blood pressure medicine (Lisinopril 10mg) then it took twice as long to take effect. I was using generic due to cost and thought it was just poor quality. Turns out its the blood pressure medicine so I stopped taking it for two days and everything works again.”
sildenafil	Well I was unfortunate and diagnosed with prostate cancer in my earlier 50's. Had the surgery which went well and has left me with just memories of my prior life. I too was prescribed sildenafil and really have had lackluster results. I've gone along increasing the dosage (20mg to 40mg) based on direction, and haven't really seen much improvement. I can climax but only in a semi hard state. Perha…
sildenafil	I started the 30mg Viagra last evening for Raynaud's, which causes blood vessels in certain areas to be constricted. In my case hands and feet. I am a female, and had to wait nearly a week to get it approved by my insurance, even after pcp stated it wasn't for ED. I had a severe headache about 20 minutes after, followed by GERD and muscle pain. The headache resolved in an hour. I went to sleep wi…
sildenafil	I thought I take this med and have fun my wife, as we did when we first met. Maybe my problem is the antidepressant and high blood pressure medicine I take. I lost 100 pounds in the last two years and then I was very active.”
sildenafil	I am 48 years old and diabetic I used to be a stud in bed then I settled down got married started eating more, my blood sugars were up and down so I was not able to get hard anymore and my wife said my penis shrank ! I get 100mg T-shots on Tuesday and started taking Sildenafil 50mgs so on a good day when my blood sugar is stable I have to take 2 pills because they take time to kick in but when I …
sildenafil	Just tried sildenafil this weekend. I’m a 40 year old who has went through rectal cancer. Although I can still get an erection they weren’t as firm or long lasting over the last couple of years as they used to be. Cut a 100mg pill in half a decided to dissolve under my tongue to encourage a quicker response. I was a bit skeptical as to how well it would work. I’m not anymore. Only a half hour aft…
sildenafil	Wow is all I have to say. I am 36 and had recently experienced ED while we are trying for another child. Our bedroom habits have been off for a while now. I just took sildenafil for the first time today and within 20 mins I was as hard as a rock. My wife was in AWE over it. She had even said that she has never had me that hard and big before. I plan on continuing to take it. This pill may have sa…
sildenafil	I am 46, 6 ft tall/200 lbs, hwp but pre/borderline diabetic... 3 Sildenafil 20mg pills often work for me. However, it all depends on the situation because I have taken up to 6 pills in a day and gotten a soft hard on (after 3 pints of Guinness with no food on a date or in a new situation with too many rules), or a full hard erection with 3 pills after a Vodka or 1 beer...I used to take over the c…
sildenafil	I have taken the brand name ED rx's, such as 50-100mg Viagra/ 10-20mg cialis, 100 mg Stanza but the prices per pill are prohibitive. I had the best result with 10-20mg, cialis hands down. They will be available as a generic SEPT 2018 . I have tried the generic form of Viagra, it comes on fast but doesn't last for over say an hour or hour and a half. It is much cheaper #30 pills, 20mg -$20, The ma…
sildenafil	I met my amazing husband at age 15 and fell in love on sight. Sadly, circumstances (his parents) forced our lives in different directions and we lost one another for 16 years. On a fluke, we found each other again. None of the feelings we shared had quelled for either of us, despite my having married 2”
sildenafil	This drug has been brilliant in enabling me to continue to have hard, lasting erections and thus fully enjoy sexual activity . Life would not be the same without it, and as I am 67 I get it free on prescription too. Marvellous.”
sildenafil	I'm 52 and have noticed lately that most of the time my erection was not as hard as it used to be and even started to go down sometimes during sex which I still craved with my wife as much as ever. So I asked my doctor about Viagra and he gave me a script for GEN 50 mg and it has been amazing rock hard and I could still get as hard the next day so if your having trouble and your doctor says its o…
sildenafil	Who needs a 30-day supply of "fake" Viagra every 30 days???? anyway, here we go.... so, I spoke to a customer representative which I was unable to get any assistance with so i was transferred to "LEA" (employee# 3056007) which i was told is a manager. she was very rude and uncooperative. no sense of understanding and refused to help me. I assume that I am wasting my time writing this since I have…
sildenafil	No problems at all, the experience was quite satisfying, had to take some breaks!”
sildenafil	I'm 40 years old and split 100mg in half. 50mg is strong enough..erection last for hours and maintain 100% after ejaculation. Its the best medicine out there. Highly recommend.”
sildenafil	I am 29 and Ihave problem of coming early in sex. I tried 50 mg and the effect was awesome.”
sildenafil	Tried it tonight and nothing happened. Pill size 100”
sildenafil	I have trouble reaching climax due to Sertraline. Viagra 50mg helps me maintain an erection longer so I am able to climax/ejaculate. Works great.”
sildenafil	It didn’t work for me. After 3 attempts at 50 mg., I doubled to 100. It didn’t help. Very minor result. I’ll see my doctor for other suggestions. Maybe another brand.”
sildenafil	Started taking 50mg. Experience has been great. I used to be too fast to the finish. My wife loved the results. So let me tell you this stuff WORKS only did effect was blue vision”
sildenafil	It worked way too well and I was hard for 4 Hours straight I am 54 years old and I was taking my correct doses.”
sildenafil	I was amazed at how well this works. Not only improved erection, but made orgasms far more intense!”
sildenafil	I have was exposed to agent orange and have prostate cancer and spinal nerve damage. I got no response at all.”
sildenafil	I'm rather small and I have a lot of sexual dysfunction. This drug worked for me but I had some side effects.”
sildenafil	100mg tablets. I expected a full and rock hard erection in 1 hour. For me it took about 90 minutes to kick in. There was no steady and consistent erection. It only worked with stimulation during sex.”
sildenafil	It works good.”
sildenafil	It makes you have a confident feeling not the anxiety that happens when you can’t achieve an erection I feel great . Thanks.”
sildenafil	Sometimes use it. Really good effect, my wife happy! Erection is very strong and long, and absolutely no side effects for me.”
sildenafil	This generic works but not nearly as fast or strong as Viagra (Pfizer)”
sildenafil	It's really works but do not take it with alcohol, also take it 1 hour before you need it to work, and it will work well.”
sildenafil	too expensive, and doesnt work all the time... i take 100mg and it could work the following morning but by then its too late...”
sildenafil	Viagra is best for Erectile dysfunction. ”
sildenafil	Miracle drug. I’m 64 and started on 50 mg, which worked great. Then tried 25 mg and it worked equally well, and had less side effects of flushing in the face.”
sildenafil	Great tablet my penis like it did when I was 20 - and I'm actually 50, so I'm well pleased.”
sildenafil	Works well but is insanely expensive. ”
sildenafil	Viagra. I salute you.”
sildenafil	Although the pill did make me last longer it also gave me heartburn and blurred vision and some other side effects”
sildenafil	For me viagra 50 mg works great. I have trouble finishing if I have sex more than once a week. If I wait 5 to 7 days sex is a lot better. SSRI makes it tuff to orgamism”
sildenafil	Used it first time today. 1 hour and absolutely normal sex. Quite satisfied Side effects nothing serious so far.”
sildenafil	Works so well. Felt a bit "high” on it, but I’ll take that over not being able to perform.”
sildenafil	Viagra is a excellent medication for sexual health.”
sildenafil	Even though I have low testa...all my doctors concluded I could use viagra and /or cialis. Neither one worked. Complete failure.”
sildenafil	Generic Viagra is seriously good drug to cure your Erectile Dysfunction. My doctor has recommended this drug to me when I had this problem.”
sildenafil	Great time. I was so pleased to give my lover a good time. I am 62 but I managed to stay hard for 30 minutes before climaxing.... amazing”
sildenafil	66 years old taking high blood pressure meds. Could not hold an erection. Took 1 20mg of sildenafil and was very pleased with the results. Paid a $140 for 60 tablets.”
sildenafil	Loving it, thanks for a great product.”
sildenafil	Viagra works great. Get a little headache from the blood pressure drop. But it works great better than I thought! My insurance would not pay for it. Brought it overseas very very cheap.”
sildenafil	Wow! After a 1 year of frustration this really worked. I got an erection after 15 minutes and was able to put on a condom without rushing or worrying about losing my erection. It was so nice.”
sildenafil	Great at first, but I got tolerance within a couple weeks. At first it was like I was 16 years old but with a lot more stamina. But the super erection effect didn't last past 3 weeks.”
sildenafil	I have been using Generic Viagra for more than 2 years, Viagra is the only medicine I have taken long time. it has really been a help for me. ”
sildenafil	I'm 39 and just take 100mg when I really want to have a good time. The 50mg don't do anything for me, but the 100mg is great.”
sildenafil	I was very skeptical, but did ended up getting Viagra. I can't recommend these pills enough. I feel like a man all over again. Thank you Viagra.”
sildenafil	Stuffy nose. Slight headache. Could not ejaculate. Other than that, good.”
sildenafil	Wiw”
sildenafil	Excellent product.”
sildenafil	Tried a sample from my doctor, ended up wasting 3 of the 4 due to the wife's waffling moods. The last one worked great, rock hard and lasting. Kind of a pricy gamble with the timing and such.”
sildenafil	Absolute gold. ”
sildenafil	7 th wonder of the world. It's magic!”
sildenafil	Works as it states it should! Excellent product.”
sildenafil	I've been using the blue pill for years but my last experience left me with hiccups the rest of the night, anyone have this problem.”
sildenafil	It's been a dream since one of my boyfriends decided to use Viagra. At first I laughed at the idea but now it's great.”
sildenafil	100 mg Does not make penis hard enough”
sildenafil	Bad headache. Kinda tough to get the dose timing right so she's "in the mood" for the 4 hours that its working.”
sildenafil	Wicked awesome. Works wonders. ”
sildenafil	Sildenafil did not work for me at all, not even the 100 MG pill. This drug is a total waste of my money for me. You can't contact the manufacture to try to get answers about it.”
sildenafil	Tried for 8 Months after prostate surgery. Did not work. It gave me severe headaches the next day. Headaches decreased over 5 days. Headache medications gave no relief!”
sildenafil	Worked as prescribed and very little side effects. Best taken on an empty stomach if possible.”
sildenafil	I am 86 year old and tried Viagra 100 a few times and it was totally ineffective.”
sildenafil	Barely works. That’s why it’s cheap”
sildenafil	Totally waste , just avoid ...it causes serious vision changes. Do not take any of them.”
sildenafil	Did not do anything”
sildenafil	Very good product! Effective without any side effects. Good experience!”
sildenafil	I LOVED IT. My sex life is so much better! Thanks Viagra.”
sildenafil	I took 60mg and nothing. My Doctor said that I can take up to 4 20mg tablets. If it costs that much and doesn't work for me, what else is there?”
sildenafil	I've used this for about a year and a half with no interactions with other drugs. It's fairly safe. ”
sildenafil	Really good effect of this Viagra its the best”
sildenafil	Sildenafil is excellent to improve erections. I feel like a 25 old year man even though I am have 57 years old”
sildenafil	My husband had ED for 3 yrs used 100 mg and worked like a charm. Wish we would have had better doctors earlier on who would have gave us this.”
sildenafil	Trying good results”
sildenafil	I've been taking Sildenafil Generic name for Viagra about a year now and it actually work better for me! ”
sildenafil	Worked really well.”
sildenafil	Great”
sildenafil	I have tried two 100mg tablets and split them in half as doctor ordered and it does not make much difference without the viagra. Does not keep erection during intercourse”
sildenafil	Yeah it was hardly getting used down here. I love it now”
sildenafil	I took it once and it worked amazingly well.I'm 72 and my wife is 48,we love it.”
sildenafil	It works and then seems to go away and come back and go away....its not really consistent”
sildenafil	have tken only 1 time with no help”
sildenafil	I was surprised to take 100mg of this. It gave pleasure like heaven. I take pill before 45 minute action is very fast and long lasting till 2nd day also awesome pills.”
sildenafil	Viagra doesn't work its rubbish and gimmicks.....”
sildenafil	insurance will not cover it”
sildenafil	I am 74. I had a very good sex life. Since my prostate operation, six years ago my doctor gave me 100mg. I only use 50mg. A wonderful drug. Especially at my age. ”
sildenafil	Works OK, but way to expensive, not worth it!”
sildenafil	Waste of money”
sildenafil	Wow, on my second use I had total control. Now I can stretch out our love sessions and let her REALLY enjoy it. We love it.”
sildenafil	Changed my life. Little Ian is full of life again.”
sildenafil	The VA gives this drug and it is crap and does not work! All I get is sleep issues and congestion. This so called Pharma drugs is like the VA just trash.”
sildenafil	Unfortunately this drug was no miracle worker for me. My breathing actually worsened over the month I used it. Diarrhea was present, appetite and taste for food diminished. ”
sildenafil	lots of side effects - headaches, flushed skin...”
sildenafil	I had sex for 4 days straight! ”
sildenafil	Major difference in erections and able to make love to my wife again”
sildenafil	I’ve been suffering from ED for about 20 years now. Trying viagra was a life changer for me. Very easy to use, no side effects, and allowed me to satisfy my partner.”
sildenafil	It does not work took over one hour ago 100mgs and nothing happened”
sildenafil	didnt work”
sildenafil	Depends what you are looking for and what type you are. Some peolple only believe in hard chemicals and made good experiences, others take natural stuff that”
sildenafil	I'm 81 and had prostate surgery 2 1/2 yrs ago. Tried 100mg (5 * 20) five days in a row---no erection or ejaculation.”
sildenafil	42 y.o. took half from a 50mg pill . Slightly smooth headache but worked like a charm in less than 15 mins without food and after a night out with drinks ...”
sildenafil	Works great! My insurance did not lower the price that much. Went online and pay less than a dollar per pill.”
sildenafil	Radical prostatectomy and radiation, probably 75% with 80mg.”
sildenafil	Viagra turns me into a rock hard super soaker, and she just loves hot baths, gave her three in about 90 minutes”
sildenafil	It worked good.”
sildenafil	I've tried yet. So don't know. But wondering are the reviews true or just made up.”
sildenafil	So far so good. Lexapro had diminished my sex drive down to nothing, but Viagra to the rescue. Amazing!”
sildenafil	I was very pleased with the effectiveness and mild side effects I got from 50mg of Viagra! Works within 30mins and lasts for hours.”
sildenafil	Doesn't work very weak”
sildenafil	Work great for me 15 mins tops rock hard!! Highly recommended product!!”
sildenafil	I have a high sex drive but couldn't keep it up. Since taking this I'm rock hard all the time.”
sildenafil	Please notice the resounding statements in majority of these reviews! I’m venturing to guess they are fake to boost the sells of Sildenafil.”
sildenafil	Due to kidney stones and stents, issues came up with ED. Doctor gave me a prescription. First time, wow!! Within 15 to 30 minutes. Big difference. Very happy to be on it.”
sildenafil	5 years now with revatio. Nothing good happend. Still bleeding, low quality of life. I wait for OPSUMIT. But is very expensive....”
sildenafil	These pills are wonder workers. I love them. I have not felt like this since was in my 20's”
sildenafil	I used it some time back and did not get a full reaction but I am over 80 years old but in good condition.”
sildenafil	I like Cialis better than this. Viagra takes little while to work for me that's all.”
sildenafil	Great”
sildenafil	T-27 not good the SFD - 20 works better.”
sildenafil	60 mg 1 hr before sex was highly effective, thrilled with results”
sildenafil	I'm on 20 mg. I just started taking them. First time didn't hardly work. Today they really did. I love them.”
sildenafil	1/2 pill "recommended by pharmacist" works fine. The 1 hour wait is often too much time to keep the mood going. ”
sildenafil	Sildenafil is indeed good for male erection problem treatment. Thanks for that. They perfectly work! I have found them very good value for money. I hope this information will be useful to others.”
sildenafil	I asked my Doctor about my ED. She told me to try Sildenafil. My first night I took the medicine 2 tablets and 30 minutes of love making with my Girlfriend. She was Amazed ”
sildenafil	Doctor prescribe me 50 mg dose and it is effective, I only face mild side effect of headache for one day. I don't use regularly, as i am worried it may be dangerous for my health.”
sildenafil	It's a blast! No complaints.”
sildenafil	I have been on this drug for over 3 Years now, and my condition has not changed. ”
sildenafil	Had terrible allergic reaction rash red hot swollen on face around eyes had to go to ER for treatment”
sildenafil	It did work, but it worked slowly.”
sildenafil	Didn't get any reaction”
sildenafil	I just take yesturday i don't see any side efect so far it was so good.”
sildenafil	Incredible. It’s like being 25 again. Long, firm, lasting erections.”
sildenafil	Works quite well for me. No major side effects. ”
sildenafil	Got 180 20mg sildenafil for $66. I am 81, and two or three work great for me every couple of weeks.”
sildenafil	I want to try some as a sample”
sildenafil	I found this drug to be just fine with no side effects. I'm using a generic brand. Some people say that generic is different, but I cannot see a difference.”
sildenafil	Extremely informative post. Many thanks for finding the time to share your view with us.”
sildenafil	Prefer cialis. Side effects not as pronounced.”
sildenafil	Not bad.”
sildenafil	You certainly deserve a round of applause for your posts and more specifically, your blogs in general. Very high quality material.”
sildenafil	Dizziness dizziness..... After 40 min The problem of ED was not solved ”
sildenafil	Given as a cheap sub. Tried Cialis and Viagra lasted for awhile then stopped working. This med is working good so far. No complaints.”
sildenafil	I just sent this post to a bunch of my friends as I agree with most of what you’re saying here and the way you’ve presented it is awesome.”
sildenafil	Works great”
sildenafil	I just book marked your blog. I enjoy reading your commentaries.”
sildenafil	In the UK Sildenafil is ”
sildenafil	I have not used sildenafil before, I tried it at least 10 times at a dose of 20 milligram tablets, plus I tried 20 milligrams of cialis - nothing”
sildenafil	do not waste your money Take a baby aspirin its stronger !!!”
sildenafil	Hit and miss”
sildenafil	I have had a 100% success rate with this. Self-confidence completely restored and wife (she is French) quite happy. What else can I say? No real side effects.”
sildenafil	Sildenafil works wonderfully, with in 1/2 hour and you are ready! Sex is incredible, love using it!”
sildenafil	No side effects. Fabulous product. Takes about an hour or two for full effect. Have been taking it for 3 years. Great erections and wonderful orgasms
sildenafil	Mild sinus congestion. Wonderful.
sildenafil	Mild nasal congestion. Wonderful! Get hard every time and can as long as I want. Feel like I'm 20 again!
sildenafil	Varmt ansikte.. Min fru 75Ã¥r och inte sÃ¥ intresserad av att knulla.Jag anvÃ¤nder Viagra nÃ¤r jag skall runka.Jag gÃ¥r Ã¤ven till taih massage.FÃ¥r happy end,och ibland samlag.DÃ¥ fÃ¥r jag hÃ¥rd kul av Viagra.
sildenafil	Slight stomach upset and minor flushing. Amazing! So thankful for this drug. Restored my sex life and feel like I am 25 again!!!!
sildenafil	Slight flushing on my face for the first hour after the initial 50mg dose.. My urologist prescribed 100mg because I'm a big guy (6ft 260lb) and suggested I try half a pill for the first time by myself. I was afraid of having a four hour erection side effect. I had slight face flushing the first hour and it took several hours to kick in. 50mg gave me decent erections several times throughout the d…
sildenafil	Facial flushing, blood pressure drop.. Works very well. Consistent and firm erection. I take it on an empty stomach one hour before sex. I am on multiple blood pressure medications including a short acting powerful medication called hydralazine. I cannot take the viagra within 6 hours of taking hydralazine, otherwise my blood pressure drops as low as 95/58. Otherwise, very satisfied. I’m 20 again!
sildenafil	Slight flushing. Does not bother me.. I am taking it because I was having difficulties staying hard. I am able to get most of the way hard but would lose the erection several times before penetration. The pill works. I take it an hour before sex. I have not felt this hard in years. It makes me super confident in bed and I can focus on my partner without worrying about going soft. I can go for rou…
sildenafil	Works after an hour, without medication the hardness is not enough for penetration and it also goes soft quickly. Being able to get hard and stays hard to ejaculate is satisfying. Was taking beta and alpha blockers for hypertension and prostate problem, fainted once after taking them together. Now I take them at least 2 hours apart. The phone displays a blueish tinge for about 8 hours after takin…
sildenafil	Slight flushing of face and feeling warm.. I wasn't able to keep an erection for sex. I'd constantly go soft. This has helped so much. 25mg allows me to get erections and keep them over the course of 24 hours. It has improved my sex life and confidence so much. Penis size is harder and thicker and lasts longer.
sildenafil	Just minor flushing.. Worked wonders for me. I turned my top boyfriend into a bottom.
sildenafil	No such side effect. This actually worked, Viagra is the most effective drug to enhance your sexual activity and i would highly recommend it to all who want to boost their sexual performance.
sildenafil	. I was an amazing experience, this really works and without much of the side effects, I have tried Viagra, Cialis, Levitra And Avanafil but Viagra worked like a charm. Initially I was scared to try and not sure how it would react or give me side effect . But after trying the mild dose of Viagra it was all fine. I would highly recommend Viagra for any Ed treatment and to get most of your sexual p…
sildenafil	Stuffy nose and wanting more. Nothing is better!
sildenafil	Very minor. Slight headache and minor indigestion.. Recently prescribed 50 mg Viagra (I take generic sildenafil citrate) for ED. Doctor recommended I cut the pill in half the first time and if that worked to continue using that to minimize side effects. He also recommended I try it the first time while masturbating. Within 30 minutes with 25 mg I had a more firm erection than I have had in years …
sildenafil	Within 20 minutes my heart rate climbed from a resting 60 bpm to 118, just lying down. Also gave me nausea. I had a very difficult time sleeping. The next day, I had to take the day off as I felt crappy.. But its intended purpose was fantastic. Just not sure I want to go through that experience again.
sildenafil	Brutal headache. Heres a solution i found for the brutal headache that occurs after taking Viagra. This one works for me Everytime without fail. after completion, take 100mg of Sumatriptan. And you're good as new. If this one works for you, please pray for my forgiveness, for i am a sinner.
sildenafil	First time, had a terrific root, been 3 hours now n only side effect I have got is a very warm face n that's it so far. But erection was best in a long time just like when I was 18. PS I am a tradie, n get lots of physical activity most days.. Bit early but all good so far. Will definitely use it again, if everything stays same as above.
sildenafil	Definitely has it's good and bad benefits. It won't work if your not horny so don't take it just to test it. Side effects for me are headache, nasal blockage and hang over feeling the next day..
sildenafil	No side effects. Like I was 18 years old again
sildenafil	None. Helped me to last longer and have a harder penis for around 3.5 hours. Thanks to that I was able to fully satisfy my partner.
sildenafil	Slight flushing.. Strength of erections was not as good as when I was younger & sometimes would not stay hard while having sex. Wife could get me hard orally but wouldn't be able to maintain it. Really started affecting my confidence. My doctor told me she could give me a sample so I took it. With it I'm longer, thicker and harder and I stay hard long enough to make my wife orgasm. We can now do …
sildenafil	Become irritated after penis goes limp.
sildenafil	My nose and ears got bigger.. Don't take this stuff.
sildenafil	Headache minor flushing and minor stomach upset. Results start after around 40 minutes and fade away after about 10 hours.. Excellent product, Hard erections that last into the following morning only if stimulated.
sildenafil	Stuffed up nose, flushing, terrible lower back pain. Could not go to work the next morning. Felt like I had the flu. This was just a trial to see how it would effect me prior to an actual date..
sildenafil	Why after taking viagra i cannot fall asleep?.
sildenafil	usual stuffiness, face flushing and energy spent next day. Cut a 100mg Viagra pill into quarters and took the quarter with glass of water. Twenty minutes in I experienced the usual side effects with some chest sensations I hadn't felt before. Got a rock on that satiified both the wife and I for about 40 minutes, then climaxed after she did. I was so tired out I couldn't anymore that morning and l…
sildenafil	This drug really works, and works fast. However, a mild headache is pretty much standard and it can last well into the next day. Make sure you have paracetamol and iboprofen on hand.. Some people, myself included are extremely sensitive to this drug. My first attempt, at 25mg, was an overdose bringing 2-day-long migraine, searing eye pain, uncontrolled sweating, and rampant tachycardia in additio…
sildenafil	Vomiting, Hot flushes, light headed, my BP crashed, my partner was so worried he wanted me to go to hospital. After 3 hours it started to wear off. The next day I felt so tired. Never again will I go near this..
sildenafil	my face gets hot ,turns red for a few hrs. for me its like a miracle ,im not sure if im having a confidence problem or physical.i buy pills on line from India,for a yr now works incredible.dont know if they're safe or prescription viagra is really safe. But it works like perfect.
sildenafil	All my migraines stopped! Best sex in my life.. I suffer from migraines, now that i have been taken viagra every day they have stopped.
sildenafil	100mg will give me immediate nasal conjestion and killer headaches the next day as well as some dull aches and joint pain. 50mg greatly reduces the occurrence of side effects for me.. It works, but I find I need to take it on a 100% empty stomach for it to be effective, so it takes some planing ahead.
sildenafil	After 20 minutes I felt very light headed followed by headache, and nausea... Its been 2 days and I continue to feel light headed and somewhat nauseous.. I also had a little upper left arm pain radiating between my left armpit to my chest.... Seems like my body is trying to find homeostasis. .. I will never take viagra again... I won't tell people to stay away from it, I'll just say; Understand t…
sildenafil	nausea, vomiting. what are feature side effects? ??
sildenafil	Slight stuffy nose, headache. Very good effect, hard erection and moderately delayed orgasm
sildenafil	I am on a couple medications that cause ED so I had to try something. Viagra cause me to have bad headaches, intestinal trouble and facial flushing. But thanks to it and testosterone shots I'm almost back to teenage sex. Also photosensitivity. I have tried Cialis but same side effects.. If you like sex and want to continue it after any problem then all the ED medications will probably effect you …
sildenafil	Bad headache and stuffy nose. Only took half of pill. Started taking afrin for nasal congestion worked great and also seemed to lessen headaches.
sildenafil	None so far or at least I haven't noticed anything. I was really worried about taking Viagra after hearing about it causes heart attacks so went I tried my first one @ 50mg I waited and worried but it was great and boom it worked good for me I hope all will be ok my injection fraction of my heart is 25% I hope I'm not screwing up and I was told by exercising I could build my heart up again , I ne…
sildenafil	flushing. hard as a rock
sildenafil	Red face, red eyes, stuffy nose, high blood pressure, pressure in the head, dizziness, wake up after 2 hours and can't go back to sleep, strong / fast heart beat, feel like a zombie the next day.. It definitely works (but you still have to be sexually turned on) but I experience a lot of negative side effects and I'm very reluctant to use it, mainly if i meet someone for the first time and I have…
sildenafil	Bed.
sildenafil	Flushed red face, headache.. Only worked for me on a completely empty stomach. Cialis works much, much better and lasts not one day like Viagra, but 7 days and nights.
sildenafil	I buy 100 mg generic and cut them into 25 mg so that I get 4 doses per tablet. Has been a wonderful drug until recently with only minor headaches.. I took it a week ago and had the mother of all migraines that has improved but despite taking every drug possible has not gone away. The first night was hell and now its 50% better but still not completely gone despite 800 mg doses of ibuprofen and fl…
sildenafil	None. Sometimes it is more effective. Not what I thought it would provide for satisfaction.
sildenafil	Stuffy nose and headache. It's makes me masturbate 3 times more than I was
sildenafil	Flush - Temporal Pressure and Slight Headache. All very Tolerable.. 57, ED issue due to BPH. Started with 12.5 mg. Side effects are very tolerable and the benefits are outstanding. For the last few months, I was unable to maintain erection and truly concerned. I was prescribed Cialis and Viagra. I will comment on Cialis in that forum. That said, Viagra worked incredibly well. In fact, I was able …
sildenafil	A very slight head pain which is absolutely tolerable as compared to the fun time. I would like to try 25mg as it is better to try a lower dose which seems to also give good results. Was hard upon simulation and I was able to get another errection the next day with a little help from my girl.. Not really sure about the negatives but yes abuse of any drug is not good for health. So I would recomme…
sildenafil	Faster heart beat. Get warm in face..
sildenafil	I only need to take half of a 25mg pill to receive results. Works fine for intended purpose. However, side effects include feeling flushed, some palpitations, waking up in he middle of the night feeling a bit nuts in the head, and woke up with a funky feeling in my head. I am sensitive to meds as can be seen on how tiny of a dose i took. Happened enough times where i can positively attribute thos…
sildenafil	Red face (flushing), Red eyes, muscle ache ------- I live in the Philippines and get generic Viagra. It's called Sildenafil and made here by Amherst Laboratories, distributed by United Laboratories and available in almost all Pharmacies. Six months ago I started with three name brand Viagra pills. I was afraid to use it because I'd heard of so many dangerous side effects. But my sex life had gott…
sildenafil	Very mild flush, a bit of congestion, and mild reaction in stomach.. This is a drug to use only if you need it, so if you are getting erections on your own, enjoy nature's gift while you can. But if you need it don't be hesitant to talk to your doctor like I was. I've learned to enjoy the mild side effects as I'm anticipating getting the best erections I've had since I was 20. I take it without f…
sildenafil	Slight stuffy nose if dosage too high. I take a portion of 100mg pill (about a quarter) at a time. Also get flushed and puffy face and red lips. Again if I take more than 50 mg in 24 hours. No problem with vision or hearing. Overall it works very well for me. I use it to keep going after first orgasm - I have always had a quick trigger- never a problem when younger because I was good for 3-6 in a…
sildenafil	none. i said wow this really works, im glad i only took 25mg,my wife said it was like a drill bit, as hard as steel
sildenafil	I took 2 x 100mg by mistake thinking they were 50mgs. Yes my erection was harder for longer but about 1 hour after taking my head looked and felt like it was going to explode. All my vision was with a blue hue and flashes, after 3 hours the migraine style headache started , I took ibuprofen and tried to sleep it off. In the morning my headache was so bad I hardly dare move. When I did move and lo…
sildenafil	none. I broke a 50 mg tab in half, put half of the pill in an 8 ounce water bottle, let it dissolve, then I took just two swigs of the water; which amounted to about 25% of the total volume. I did this on an empty stomach and within 20 minutes, Mr. Happy was thicker and harder than I've seen him in 25 years; standing at full attention, like a freaking flag pole. Then my friends, it was off to the…
sildenafil	I always get the blue/grey vision eg any bright lights have a bluish hue. Also - last night I mistakenly took 100 mg tablet - though helped with erection - my heart was beating rapidly all night long and I could not sleep since I could hear my heart pounding in my ears -like a drum. Scared the shit out if me. I drank lots of water to flush from system and by morning was feeling better. All night …
sildenafil	Stuffy nose, chest congestion, wheezing, burning in my throat & chest. Took half of a 50 Mg pill. Headache & terrible stiff neck(cervical!..ha!) Not sure if I will try it again..
sildenafil	Slightly flushed face and stuffy nose (although I can't confirm that as I tend to get stuff nosed sometimes anyway). Very rapid heartbeat. Started around 20 minutes after taking 25mg. Jumped up to 124, and slowly came down a little but was still rapid after 3 hours.. Tried this due to personal issues, but will not be taking it again. Although it seems the rapid heartbeat is common and can be quit…
sildenafil	While I was determining the best dosage I accidentally took two 100 mg doses the same morning. When I noticed a bit of 'waviness' in my vision (I wear very strong progressive lenses; first progressive lenses did that too.) I realized what I had done. I went outside and pushed a lawn mower around for an hour to 'get it out of my system'.. Without Viagra I have almost no erection at all, including …
sildenafil	Red face, bloodshot eyes, stuffy nose, stronger erection,. Wish my face wouldn't turn so red. Everyone thinks I have a terrible sunburn after I take this drug. Nothing seems to help reduce the redness. Stuffy nose and bloodshot eyes as well. But the drug works to strengthen the erection.
sildenafil	I had congestion within a few minutes of taking the medication. This was easily handled with saline nasal spray.. I got no benefit from viagra at all. I began to feel warm and that's about it. Manual stimulation didn't work, oral stimulation didn't work. I switched to cialis and had much better results. I would like to caution guys about taking this just for fun. This is a drug that is meant for …
sildenafil	Dizziness, uncleared vision.. I took viagra for mainting the erection of my penis after masturbating. It's in my nature, I have tried condoms, oils, exercises, sex toys, self suck, self facial, self f*, olive oil masturbation, head ache oil masturbation, hair gel masturbation, spit masturbation, nose mucus masturbation, shit masturbation, menstrual blood & mucus masturbation, soap masturbation. S…
sildenafil	My husband took one last night. He had been just taking half doses. Tonight after he had a glass of wine he started acting really strange. He started slurring his words and he said that his fingers and toes felt numb. He had the problem with slurred words for several days after he took one for the first time. That is why he had been taking a smaller dose. Just like someone else said, he felt like…
sildenafil	Extreme Facial Flushing... I didn't mind the warm feeling, but when I saw my face in the mirror it completely freaked me out! Flushing started to lessen after 2 to 3 hours, but was not attractive, lol, at all. Other side-effects were some nervous feelings, slightly elevated BP and HR, and occasional PVCs/PACs, ringing in the hears, slight vision blurring but all in all nothing major. I had troubl…
sildenafil	face felt hot ,flushed no reaction will try 59 mg tomorrow.
sildenafil	Sometimes only mild stuffiness, othertimes terrible hangover, flue-like symptoms, sometimes rapid heart beat and feeling like somthing is terribly wrong. Sometimes I feel weak and short of breath and low physical stanima for days.. I have mixed feelings about this drug. It definatly works! I sometimes take a small bite (1/5 of a 100 mg tablet)and chew it up and absorb it through the lining of my …
sildenafil	I experienced just about every one of the symtoms and now that I have read all the reviews have a mixed feeling for myself. Even though the pill really works I am becoming scared for my health. For a day or so after usage, my body reaction is so violent that I am afraid to continue. I am feeling that I am about to shut down and feel completely like a zombie at times. This can not be a good thing …
sildenafil	stuffy nose ocassionally & sometimes see a blue halo. A wonderful drug - Best results are obtained on a empty stomach. The side effects are just a minor annoyance compared to the beautiful sex you can have - my woman loves it :)
sildenafil	I have been taking Viagra or Cialis and generics for a very long time without incident. In the past few months, I have been experiencing the bloodshot eyes with both drugs. On the plus side, my erection has been as hoped. On the negative, the "vampire eyes" are not considered very erotic by my wife.. There seems to be no "right" dosage. What works for me has changed over time - as have my side ef…
sildenafil	Stuffy nose after 5 mins of taking it. Mild headache and hot flush. Although it worked somewhat I will consider the other longer lasting alternative..
sildenafil	Pills quite large. Tried to swallow 100Mg tablet but it got stuck in my throat! HAD A VERY STIFF NECK FOR THREE DAYS!!.
sildenafil	Next day had trouble talking. I had difficulty enunciating. It was like my brain and mouth were out of sync. Two days later I still am slurring my words and I got really bad front to back chest pains right before lunch. I thought I might have to go to ER. I also felt out of breath. I am hoping the side affects will be gone by tomorrow.. It worked well the night I used it and was still working str…
sildenafil	nasty hangover, red eye, eyes pressure and logy. nasal constriction/tightness. I wouldn't really call it stuffy nose, but close.. Never worked for me in any of the times I've tried it. All the side effects and none of the fun. I won't be continuing Viagra.
sildenafil	Slight steering stiffness on 'slow~down' chicanes.. Don't mix it with high octane fuel or turbo chargers!
sildenafil	No side effects other than a stuffy nose. Nasal spray clears that up in 3-5 min. Took a half piece of the pill and in about 15 min my nose got congested but when I became aroused my dick turned into an 8inch totem pole for what,,an hour or so? I literally laid on my back for and hour and didnt have to do much work other than let my lady have fun on top. Stimulation is required but not much. Altho…
sildenafil	Other than a stuffy nose that really did not last very long, the results of the drug were just fantastic - almost magical. I felt 18 again and my wife was just as happy. I wish it did not cost so much. I do have controlled type 2 diabetes and a little cardiac artery disease, but all is well. My doctor could not speak highly enough about why I am the perfect Viagra candidate.
sildenafil	Flushing of the face fast heart beat flu like symptoms and a hard on after 30 min that lasted 60 min and was still sensitive and responsive 24hrs later. Viagra obtained under prescription in UK so was the real thing. 50mg tablets cut up as required. The experiment was based on Six Sigma DOE design of experiment. Test 1 50mg taken whole on empty stomach no booze. Effects 30min red face fast heart …
sildenafil	I always flush, and get a stuffy nose, and have redeye that lasts about 1.5 days.. I actually take MALEGRA. I've found I can halve a 25 mg tab and the side effects are greatly reduced and don't last as long.
sildenafil	Blue Halo once. headache sometimes. First time I took it, I almost fainted after standing quickly. Sweating.. Worked for first couple of months, seems to have stopped working (USA purchased drugs). Found if I skip a day then double on dosage it helps. Recently bought drugs from Canada at half the price - seems to be legit and works same as USA drugs. Bought generic from Canada (Singapore) - didn'…
sildenafil	Dull heachache, red fully eyes, facial flushing, eye pressure and pain. I took this drug after my urologist suggested it because of pain in my uretha from a bladder neck inflammation. This drug works great for ED or any erectile failure. HOWEVER, I get yearly glaucoma exams because my mother had it in her 60s, and my optic nerve is irregular showing a predisposition for the disease. My checkups h…
sildenafil	mild stuffy nose, mild palpitations.. Can't fathom folks under 45 taking this drug. sex enhancement at that age came from a hearty meal of seafood: shrimp, oysters and particularly crab (it could be expensive). I'm 72 and drug works fine if taken without food. wife 49 is satisfied. I'm healthy, my weight is right, don't smoke or over drink and practice mild exercise.
sildenafil	I get terrible headaches and an upset stomach when I take viagara..
sildenafil	I took a 100mg Viagra, im 28 and wanted to increase sexual performance. I was very erect during sex which was about 30 min but after i l felt light headed and not right, i looked in the mirror and i had red splotches all over my shoulder and neck and my face is bright red and burning. I feel like somone is squeezing my neck and my face is going to pop like a grape there is so much pressure. Im ha…
sildenafil	Rapid heartbeat, pounding ears with ringing, nausea, stuffy nose and lungs. jittery and not feeling sexy.. This blows.
sildenafil	None whatsoever.. Bought a generic viagra on line from India at about $2.10 per 100 mg pill and cut it in half. I was sketical but the results are amazing. After about 30 minutes and foreplay my penis is standing at attention and I am hard as I have been in 30 years. I am able to maintain my erection for as long as I want so that my wife can be completely satisfied. My orgams are mind blowing and…
sildenafil	Flushing, quicker heartbeat, stuffy head, heartburn, headache, hangover feeling. Taking an acid reducer (20mg Famotidine) 45-60 minutes before Viagra solved the heartburn problem. Taking one Excedrine Migrane capsule up to approx 8 hours after sex solved the headache and hangover feeling problems the next day. I found that 100 mg Viagra did not work if taken within 2 hours or so of a normal dinne…
sildenafil	When taking about 12.5mg of Viagra with half a cup of water on an empty stomach I began to experience a rapid heart beat after only a few minutes. I felt a little worried so I drank more water, about 4-5 cups and I felt much better. My face felt a little hot but that's all.. I tried a smaller dose of Viagra, about 6mg, a few days later and this time I didn't get the fast heart beats. I had a hard…
sildenafil	Facial flushing and eyes sometimes got red. Ordered for the first time online about a year ago. I was unclear if it was legal or not as the chat site I go to on internet has ads all the time so ordered from there. It came in about four weeks from India. It was 129 for 40 pills generic. I ordered it again about a month ago the same way and got a letter from fda saying it was seized at customs for …
sildenafil	mild flushing, but had been out walking in very cold strong wind so that could cause face flush. H.R. rose from 58 bpm to 75 bpm. B.P. dropped by 5-10 mm/hg but still normal 120/58.. Some days I can get an erection, most days I cannot. Consulted my doctor, prescribed Viagra, half 100mg tablet at first. I was scared at first so cut off about 5 mg to try, no effect at all or side affects, so 3 days…
sildenafil	Mild nasal congestion. It is simply awesome, makes anal sex with my my boyfriend really easy.
sildenafil	splitting headache, red skin in the face, hangover feeling the next morning, stuffy nose. horrible side effects
sildenafil	Had flushing sensitive to light but both went away worth it though I was able to get off with my girl than put another on and do it again. Love it since I'm 32 I hope it doesn't have any side effects to my normal sex life it hasn't so far I suggest anyone to old enough to try It my first attempt at sex was pretty normal but after I got off the first time the second attempt last a long time and sh…
sildenafil	My dose was very low but so that's why I think i didn't get any major side efect. What I could notice was that 10 min after taking it I had a bit of running nose but nothing major 30 min later I started experiencing the desired efects along with a bit of heat in my face but it didn't last more than a couple of minutes. Next day I had a slight backache, but Im not sure it's because of the drug or …
sildenafil	All of the expected: red eyes, flushing, congestion, blue tinges in vision, hangover the next day.. I tolerated the side effects and used it for a couple of years, then suddenly a new side effect appeared, scotomas in my vision. I have read the reports and warnings about blindness and have stopped using this medicine. Be sure and investigate NAION if you use this drug.
sildenafil	VIAGRA WORKED BUT WITH HORRIBLE SIDE EFFECTS! I only took it once. Around 1040PM, I took a VERY small minute amount of a 100 mg dose. Seven minutes later, the side effects kicked in. I had VERY FAST RAPID HEARTBEAT FOR AN HOUR AND A HALF! I'm 29, with "slightly" high blood pressure (140/90), and I had to call 911 (around 12:00AM) because I SERIOUSLY THOUGHT I WAS GOING TO HAVE A HEART ATTACK! Aro…
sildenafil	I found that within 30-45 minutes my face starting flushing, so I was cognizant the drug was taking affect. No erection was achieved without my wife helping out. And yes, my erection was harder, which most likely, was more pleasing for my wife...I trust! However, having longer sex did not happen. I would ejaculate in the normal time (for moi),however, the erection would not immediately subside, a…
sildenafil	Mild flushing. Ejaculation delayed longer after start of orgasm than before.Occasional lack of normal, full feeling of orgasm. Your e-mails with questions/comments are welcome.. Began sometimes losing erections during sex (foreplay and intercourse) at around age 48. Only increased stimulation (going faster to regain feeling)maintained or restored full erection. This could cause orgasm and ejacula…
sildenafil	Well the list grew as time went by. At first it was a mild headache and a stuffy nose. Then it messed with my stomach and it almost was like a laxative after about an hour of taking it. Then the chest fullness or heart flutter started. Then my eyes seemed real tired. I quit this stuff since I didn't know what else it was doing to me.. It worked great. Boners were like when I was 18 years old. I w…
sildenafil	No negative side effects - ever!. I agree with the guy who posted 8/14 when he says "10 years ago it worked great at 25mg, now it only gets me to 80% at 100mg". In my case I began using Viagra (100 mg) 10 years ago in my late fifties. Now, after 10 years I only get a full, firm erection about once a month. But because my needs and desires are strong as ever I try to have sex once or twice a week …
sildenafil	slight indegestion. my wife and i did not manage penetrative sex for five years. my doctor prescribed viagra for me and now our sex life is as good as it was many years ago. after 30 minutes having taken a tablet i get a very good, hard errection which lasts for many hours. and enables us to have good penetrative sex in many positions. i also wake with avery hard errection which means that we can…
sildenafil	Facial flushing; Temporary vision changes similar as if a bright light was shined in your face and you are seeing stars, especially after drinking alcohol; red eyes; stuffy nose. Gives you a rock hard penis. Best taken on an empty stomach and with no alcohol. Works in 15 minutes and last for a couple of hours. Takes longer to achieve orgasms and the orgasms are alot less intense and alot less sat…
sildenafil	Some stuffiness and heart burn !!. Works great if not taken on full "greasy food" stomach. Usually work up to 12 hours on me . Very reliable hard erections
sildenafil	Nasal congestion.. As a swinger I've used Viagra both recreationally and for performance anxiety. I have no problems when with my wife alone, so I use 25mg every few weeks or so just for fun. It creates firmer erections, but also de-sensitizes the sex ever-so-slightly so I last longer. Plus, I'm hard again moments after climax. As for swinging with other partners, I definitely have performance an…
sildenafil	Vision disturbance (bright lights take on a blue tinge and lots of psychedelic tracers), headache, sinus congestion, indigestion, flushing. Side effects seem to be correlated with dosage. For me, 25mg seems to work OK and 50mg WILL give results (YMMV). I found I had to take Viagra on an empty stomach and about one hour before sex...sometimes it would kick-in after 15 minutes. Works well and it's …
sildenafil	No real side effects. I had problems achieving erections with a new girlfriend and so I tried Viagra. I was not disappointed!! Had a nice erection and was able to have intercourse twice in one evening and maybe could have tried a third time. She was really satisfied and was overwhelmed with our lovemaking. It was a real ego booster!! This drug is the greatest thing ever made for men!!!
sildenafil	occasionally, my vision was a bit blurring. but this was nothing major. i had read this was a side effect, and was prepared for it, and it was nothing major. very mild, actually. i only use this product recreationally, (about once a month for the last year), and it has worked great every time. i've never had ED and still have no problems, but i wanted to try to see if it works. man does it even. …
sildenafil	Flushing. Rock hard dick that stays with you. Like they say, you need stimulation to get a hard on, but once it's hard, it's gonna stay hard. I tried the Cialis and it worked OK, but never seemed to run the flag all the way up the pole. With Viagra I know I can count on a full firm 8" of dick when I need it. And normally I will wake in the with a strong case of morning wood just in time to start …
sildenafil	Very conjested about 20 minutes after taking the drug, occational blurred vision the next day.. Worked vERY WELL..kept my missus smiling again..gave me the erections I had never been able to achieve and it wasn't prescribed for that ! Talk about a great side effect!
sildenafil	flushed feeling, rapid heart beat.. Wow i feel like a idiot because i looked over the comments before i submitted this and everyone is so much older than me, The doctor told me i would probably not be having an ED problem if not for my severe depression, but this drug works, i chew mine and swallow drink 2 bottles of water and just think about sex and BAM, hard as a freaking rock....My wife appro…
sildenafil	Terrible headaches and flushing. One time no effects and had vision problems leading to new glasses prescription. Last time was fine..
sildenafil	none. WOW, felt like an 18 year old again, became hard enough to drive a nail through a peice of wood, I and my my wife are very satisfied...........
sildenafil	Bad Headache... I don't recommend taking after a few beers I get bad heartburn if I do. Nothing but praise for this drug.
sildenafil	Very slight stuffy nose. Not a problem at all.. Dating after being in a near sexless marriage for about 15 yrs I was surprised to find my hards ons didn't work the same as when I was in my 30's. If I did get hard there were a lot of problems. It didn't stay hard or I came in a heart beat. I had no idea what was happening. So after reading the reviews here I got a 100 mg tablet, broke it in half, …
sildenafil	Some facial flushing & nasal congestion. Spontaneous errections the following day.. Taking to counteract the ED caused by Prozac. My doc put me on 50 mg. It did the trick but but gave me too much flushing and headache. I split the pills and now use a 25mg dose. It works just as well but without the headache. This is a powerful medication and I would advise trying the smallest dose first. If taken…
sildenafil	Flushed face about an hour after taking but it went away, hazy vision round bright lights, mild headache 4 hours after taking.. I took a 100mg pill out of curiousity.... I dont have ED but even so, I noticed that it really made a difference in hardness and for how long i lasted. I could have gone again right after but she had to leave. I got frquent erections through the night, it was like being …
sildenafil	I usually get a headache and a stuffy nose with watery eyes. The last time I took it I got an allergic reaction that seemed like a full blown cold that came on within 30 minutes after I took it and lasted several days.. It works. I wish they could get rid of the side effects. I have been taking it about once per month for five years.
sildenafil	mild flushing.
sildenafil	Extreme heartburn, headache, stuffed up nose on 50mg. Will not take again,bummer. Did give me a real boner.. Had no side effects with Cialis but can't afford it.
sildenafil	No negative side effects.. My erection problems are caused by vascular disease and began before I turned 30. The libido's strong as ever. I've been using these drugs for several years - started with Cialis and Levitra with good results. I've switched to Viagra now because I can get the generic version online at a very reasonable price. The generic I use is Caverta which is made in India by Ranbax…
sildenafil	I have PE, so I use Ejaculation delay drugs (dapoxotine and tramadol). However, these soften my erection so this time I took viagra as well. The erection was better but there was two side effects: 1. The ED effect of the other drugs was lost. I came within a minute. So all a bit pointless really. 2. Hideous hangover symptoms the next day. Nausea, vomiting, headache, dry mouth. Lasted until early/…
sildenafil	Right eye turned red. A bleed? What's it doing to the blood vessles in my brain if it can burst the ones in my eye? Coupled with the headache and nausea, really detracts from the pleasure of sex.. Very powerful drug. I'm a big, healthy 54 y.o.male, and 25mg. knocks me around like hell.
sildenafil	stuffy nose that afrin clears up, sometimes back pain. I've tried viagra (100 mg split 4 times) for about 1 year and it works great. my wife was leary of me taking it due to the rare side effects, but after taking it the first time she prefers it for me every time. I found that taking it 1 to 2 hrs. before works best but even as little as 20 mins. before works well too. I tried levitra and it doe…
sildenafil	Slight nasal congestion and facial flushing, no big deal at all. This really is a wonder drug. Took 100mg test pill and within 15 mins got a really hard firm erection. I was able to do things that I was never able to do before. Really satisfying. I was having premature ejaculation before and with viagra I was able to stay much longer than usual.
sildenafil	I'm 39 years old, gym-fit, without any pre-existing medical problems. Within 1 hour of taking a 50mg pill, I had a splitting headache that lasted all night. No amount of excedrin could get rid of it. My heart was racing, my breathing so heavy, and my head so hot I thought I was going to have a heart attach or a stroke. I felt like I had a highly-pressurized gas bubble at my center of my upper che…
sildenafil	bothersome nasal congestion, flushing, red eyes, blue vision, insomnia?. ~10 years ago it worked great at 25mg, now it only gets me to 80% at 100mg.
sildenafil	I experienced the full works. taken on an empty stomach/no alcohol. Slight headache and pulsating temples withing 15 minutes. Very brief erection with no feeling what so ever during intercourse. Felt fine for the next 4 hours, after which I really started to feel the effect of the drug. facial flushing, increased heartrate, splitting headache along with severe teethache (top set of teeth) nasal c…
sildenafil	Get slightly nauseated immediately after climax, but is short lasting. Still worth the effort.. I have used 50 mg capsules for many months and only take it when I know for sure we are going to have sex (63 y.o.), usually about 3 days a week. Viagra cost too much to buy locally. I tried Canada, still too much. I found Viagra Capsules in INDIA, 96 - 50 mg capsules for $62. Wow! Yes, I've used it fo…
sildenafil	mild flushing and chubby in grocery store. I have performance anxiety and perhaps an arousal disorder but no problem with erections during masturbation or when I have to pee in the morning. I take periodically to help with bouts of anxiety. Don't need more than 25mg, more than that gives me a steel rod that won't cum. I split 100mg into 4 doses, not exact but can't afford it otherwise.
sildenafil	Took 50mg on an empty stomach first thing in the morning and my face got so hot and red I thought it would catch fire. Got a wicked headache after that that lasted the whole day (and maybe part of the next). I've since figured out that taking acetaminophen or ibuprofen, or a combo drug like Excedrin (acetaminophen, aspirin and caffeine) along with the Viagra helps. Have switched to half of a 50mg…
sildenafil	minor headache the following day. Minor gastric distress (mild constipation). "test drove" Viagra and Cialis back to back for comparative purposes (allowed ample time to pass in between, 3-4 days) and found that for me personally, Viagra was much more effective, it quickly produced a very strong, powerful erection that lasted well over three hours and it had very minimal side effects compared to …
sildenafil	Besides the usual headache and heartburn, I experience sores on the top and side of my tongue. They are very uncomfortable and look gross but go away in about a week. I've read the online responses but no one has mentioned this occurrance. Has anyone else experience this?.
sildenafil	Rapid heartbeat, stuffy nose, flush face. Occasional ED due to performance anxiety. No problem getting erection during masterbation. Very rapid heart beat incidence of which seems to increase if I drink alcohol. Rapid heart beat lasts anywhere from 5 minutes to several hours.. To stop the rapid heat beat I use a deep breathing technique wherein I sit on the toilet (I use the bathroom because its …
sildenafil	Possibly mild peripheral hypotension, otherwise none.. This is a lifesaving drug. It really slows down a bad killer disease, and in my experience, there was sizeable amount of reversal. I take 150 mg/day, divided in three doses. Now to get treated for the rare lung disease with no known treatment that initiated the pulmonary hypertension in the first place.
sildenafil	Sometimes: backache for up to 48 hours, stuffiness, headache. Always: red eyes, flushing heat.. It's usually worth risking the side effects.
sildenafil	During working period, felt sort of stoned, somewhat euphoric and studley. After wear-off ... a little head-throb ... wished it would go away, eventually did. Light was bright and kinda hazy.. Started with 25mg, fine good and woody, graduated to 50mg ... terrific stonewood, lasted for hours, poked around quite a bit and maintained a Giant. I did not know about empty stomach, the day i took it on …
sildenafil	Severe heartburn. I do normally suffer with heartburn, but it was extremely bad the following day. I plan to take a lower dose and see if the heartburn subsides, I'll post again to let you all know how I got on. Also had slight bluish tint to vision in bright light, and a dry mouth. But would reccommend it's use and will continue to use it..
sildenafil	massive -- hugely pressurised -- headache, tinted vision. not worth the headache for a quick bottom
sildenafil	flushing,headache, heartburn 1x. you have got to take it on an empty stomach, having a belly full of food and liquor is a waste of the pill. Best effect is the morning after. It is still in your system and your ready to go again with no new dosage.
sildenafil	Face flushing during 1st hour; headache after 4 hours. I have been using Viagra for 2 years, hitherto with mixed results. However, it is only recently that I started using it correctly. Until about 2 months ago I was blissfully unaware that it should be taken on an empty stomach!! The reason for some uninspiring performances in the past can be directly traced back to having a full stomach. Am now…
sildenafil	Facial Flushing and around the ears, Rapid heart beat. Slight loss of concentration and sometimes difficult to focus.. omg! its the bomb! It started working within 14mins at which time I was rushing all over my body and especially in my face and around the ears. I had a rapid heart beat too but that only lasted for about 5 mins once I started to relax. Managed multiple orgasms in a 3 hour session…
sildenafil	stuffy nose, flushing, for me the worst was fairly severe heartburn. good, firm erection - took some of the anxiety away over losing some of the erection before penetration. Worth the price, but I also felt some reduction in sensation upon orgasm.
sildenafil	First ever trial of half 50mg tablet. Heart started pounding after 1hr, 2hrs later got stuffy nose. No other obvious effects. Had good strong erection which softened after climax. See comments.. My problem may not be as severe as others. We like a lot of foreplay, at least 1.5hr+ and especially oral, and I usually have no problem getting an erection, but lately this would soften as penetration wa…
sildenafil	terrible headache, strange vision occured. It was my first time taking a pill, directly a 100mg one. Normally i have an orgasmn pretty quick. Thanks too viagra i could try today more than 10 different positions, at the end i was scared i would not get an orgasm at all but as soon i got it, it was great. 5 hours later... my head is about to explode!
sildenafil	a little headache, fast heart beats, might cause a high blood pressure. fall asleep without you feel.. when I first started viagra, I had to use all of the 100 MG at once in order to maintain good errection. after I had used it for almost 6 years, I started to feel that the 100 MG is somehow hard on me caused a high blood pressure and made me fell asleep without I felt so, I started to split the …
sildenafil	Headache first time on 25 mg. Not since but do get stuffy nose.. Wife thinks I took 25 years off my life. This eliminated performance anxiety that was making me avoid sex. We have much more frequent sex knowing I will not disappoint. Another benefit - seem to be able to keep erection even after ejaculation.
sildenafil	It was great. Thanks for letting me share
sildenafil	Flushing around temples eyes and ears, slight heart palpitation although that has improved, a general uncomfortable feeling psychologically because you are so aware of these effects. The worst is the headache - comes about 4 hours after taking the pill (50g) - I took some paracetamol which helped for two hours but then was woken up by more head pain and couldnt get back to sleep - as if I had tak…
sildenafil	strong ED. I've bought the generic Viagra
sildenafil	. great
sildenafil	Pressure and tinnitus in left ear lasting days or weeks. Could be aggravating or causing Meniere's Syndrome. 12 months ago ultimately resulted in severe attack of nausea and vertigo. Had to stop taking it.. I was able to get good results with 1/6 of a 100mg tablet.
sildenafil	Fairly serious indigestion. Taking a Protonix with the pill helps.
sildenafil	a bit of congestion--but who cares?. the absolute best sex of my life. rock hard and last as long as i want. never fails.
sildenafil	minimal if taken in 25 mg amounts. 8th wonder of the world
sildenafil	sweating a lot, hot around ears, forehead, nose, palms & feeling claustrophobic.. tried 50mg, felf nothing. My friend later told me it doesnt work on alcohol. But i didn't drink a lot only 4 drinks of vodka.
sildenafil	Lightheadedness, flushed feeling, red ears and face.. Works great. Extremely hard erection that doesnt go down. Able to have 3-4 orgasms in one night. My wife loves this drug.
sildenafil	Very very occasionally momentary flushediness and blurry vision./ . .but for less than 30 seconds.. I take 100 mgs. . . and can achieve full erections AND orgasm 2 (and often 3) times within 2 hours. . .amazing. . .like I was 21 again.. . . .
sildenafil	Experienced the facial flush after a few minutes on 25mg dose. Prepared for congestion and headache having read previous side effect evidence but never actually experienced these symptoms. Increased confidence and hard on demand for up to 24 hours.. Side effects of 25mg doser not too invasive or long lasting. Does what it says it does!
sildenafil	At the 100mg dose stuffy nose, flushed face. At 50mg the same but not often. I've had the Blue Tinge a few times. Nasua once in a blue moon and also heartburn.. Starts to work in about 20 minutes. I then have nocturnal and even a morning erection. *Note requires sexual stimulation to work.
sildenafil	Zero. I began taking cialis about 3 months ago. I came upon this site beforehand and because of that never experienced any of the side effects (so far). I took a 20mg pill and cut it into 8 pieces, took one everyday (2.5mg), very decent results. I was impressed. I know for a fact my ED is caused by smoking. I have since quit smoking and noticed a big difference in my ability to acheive and mainta…
sildenafil	flushing, stuffy nose, indigestion. 100mg works well, 50mg doesn't work at all.
sildenafil	Tachycardia after taking Viagra. 97-107 when in supine position or resting heart rate 25 minutes after taking 50 mg. My heart rate was almost a 911 call, staying at 98- 107 for almost five hours without dropping . I am in great shape and at my normal maxed out heart rate is around 140 after running 2=5 miles. my resting hr is around 64-70. Needless to state, I stayed awake after taking dose at tw…
sildenafil	Flushed face, bloodshot eyes (like i was stoned), slight nasal congestion, mild palpitations, mild heartburn, sensitivity to light. Im using viagra on occasion now after coming off of a heavy anabolic steroid cycle. Just waiting for my natural hormones to catch up and in the mean time, the erection strength needed a little rigidty and oomph. I notice its effects 30 to 45 minutes after taking a do…
sildenafil	mild flushing(red-faced),mild headache sometimes. I had been taking Letvitra which worked but I couldn't handle the side effects. Viagra works the best for me with only minimal side effects. I only take half the recommended dosage & notice the effects in less than 30 minutes. I have stronger, more intense orgasms which I haven't had since my teens. This is the best thing for ED I've found & Ciali…
sildenafil	No side effects whasoever. First time taking viagra & found that it had no effect whatever.tho I do get an erection I sometimes dont get hard enough to insert my penis to tight g/friend.Took 50gm and had intercourse and when i tried to get erect again it just didnt work so i took a further 50gm and found no effect whatever just that i couldnt cum for ages
sildenafil	Redfaced, light headed.. Best erection I have ever had. It just didnt want to go down. Quicker recoup time. Three or four orgasms are possible.
sildenafil	headache, flushing, heart palpitations, general ill feeling lasting a day. hardest it's been in 10 years, therefore gave it a 2. However, definitely not worth the side-effects. Trying the other 2 (L and C) to compare.
sildenafil	Stuffy nose and sometimes mild heartburn.. Figure out the lowest dose that will work for you. By the bigger pills and chop them up (it's cheaper). I found that I could get noticeable and welcome results with as little as 12.5mg (1/8 of a 100mg tablet) but it wasn't foolproof at that dose. At 25mg I don't know why I'd ever take more but everyone is different. Figure out what works for you.
sildenafil	None significant. Early on, had slight stuffy nose and slight headache, but not in the last year.. Have tried all three: V, L & C. Viagra is my choice--cut 100mg tab into 4ths and on empty stomach, can set the clock after 45 minutes. L works equally well but can not easily cut 20mg tabs into 4ths. C never did anything for me except give me a 36 hr nuisance headache and stuffy nose. Have had equal…
sildenafil	Facial Flushing.
sildenafil	nasal congestion, some heart burn, mild headache but all those side effects can be countered with o.t.c. meds. I have noticed that if you take this drug more often, the side effects get less.. Viagra (or it's generic counterparts) is not a miracle cure. You do need to be sexually aroused to get it working. In my case as a depression patient, the anxiety is sometimes still too much for Viagra to d…
sildenafil	Dull headache, facial flushing, light headedness, stuffed up sinuses, red face and eyes, puffy feeling in face. Next morning my eyes are usually red like I'm hung over, but feel fine.. I have had great success with viagra. Able to sustain an erection for 3 or 4 hours, then wake up with a woody in the morning that lasts 2 or 3 hours with stimulation. Get your woman involved, educate her on your co…
sildenafil	Very minimal effect at any mg, some temporary vision changes but luckily not the potential permanent blindness that is being reported now, only used this med a few times including the 100mg version, too high risk for me.. Since it doesn't work for me much if any and with the blindness thing can happen later even after taking the med several times without any issues I have chosen to discontinue it…
sildenafil	After fourth time taking approx. 50mg Kamagra, my left eye was blood red on one side (this morning). I just looked in the mirror and I couldn't believe it! I am worried about how long it will last and how I will explain to my wife who doesn't know I have taken this. I will be wearing shades. This has scared me a lot. No problem with vision. I would like to know when this will go away? Anyone had …
sildenafil	Blue/yellow tint to vision as well as heavy trails from lights. Also a feeling of being high and late having a headache and the next day I was really stuffy in an unnatural feeling way. I felt like I had a slight hangover the next day and when I stood up a few times got a little lightheaded to the point where I sat down just incase I fell.. I took 1 100mg pill. I will never take it again...levitr…
sildenafil	The first time there was headache and extreme flushing of the face. Now just a mild headache.. WOW! It was amazing! It was like being 18 again. Bang several out before the night was through. Almost felt giddy and embarrassed to tell my doctor about my reaction. Definitely worth the price. BTW Ive also tried the 'generic' sidenafil and had similar results. Think i will stay with my prescription vi…
sildenafil	Worked well. Splitting headache 4 hours later when I woke up. Very congested too..
sildenafil	major back pains.. upper back, shoulders and neck were in severe pain for the entire night... works well with erection..
sildenafil	Headache, flushing, visual disturbances. Found 100mg Viagra to work well on some occasions, but not on others. Within 30 minutes of taking it, I often had a very hard erection, which lasted around an hour. Sometimes my penis just didn't get hard though.
sildenafil	I always wake up with a headache after taking viagra at night. I have also been experiencing a severe ache of the bones/joints which may or may not be related.. In regards to helping with erections, the product works like a charm. I get results in 20 minutes after taking the medication. My wife jokes about it, but certainly enjoys the results.
sildenafil	drug did not work at all..
sildenafil	Horrible heart palpitations started about 36 hours after taking and lasted about 36 more hours. Heart felt like it was skipping a beat. Felt nervous inside.. Great erection, but not worth the side effect. Levitra works just as well, but no health problems after taking.
sildenafil	Headaches at the beginning (not sharp pain, but more like pressure in back of head), hot around the ears, even sweating the first time... Symptoms subsided other times.. Before taking VG, I had occasional loss of performance after prolonged and increased frequency of sex. I didn't realize I needed a performance booster until I met my new girl friend... I first tried a 100mg pill (on an empty stom…
sildenafil	I have lost over half my sight in one eye. The "four hour erection" is not the worst possible side effect. Blindness is ... and does happen. Happened during first week of use..
sildenafil	Several hours after taking it I have a headache that takes me off my feet. I finally took my blood pressure and found a 145/95 reading. I take a low dose lisinopril for BP, and it takes a double dose to get my BP back to a bearable level.. I'll bet the profits from this Rx that if those complaining of headaches as a side effect took their BP they would find the exact same results. A report of dan…
sildenafil	None. Great product! I have enjoyed more intimate moments with my wife lately. If you are in the same boat as I am (having a hard time maintaining an erection), give Viagra a chance.
sildenafil	none. i am on 150mg daily of effexor xr for anxiety, but even with that and 5-6 pints of beer plus a few shots, viagra turns me into a pubecent boy again , involuntary errections at the mere sight of an attractive woman.
sildenafil	none. Tried Viagra about 10 or so times and almost never had a result. I think I vaguely remember once but obviously it wasn't enough to remember. Anyway, what's the use in taking something if it loses it's effects while consuming alcohol? Let's face it, theres nothing worse than getting a buzz and hooking up just to be disappointed. I have since quit using Viagra and switched to Cialis. It costs…
sildenafil	Flushed & warm face. For starters, I'm a 2-pack/day smoker & drink about 5-6 beers a night. I started taking it ( 50mg.) about 5 years ago cause I was curious. Worked great. Was like being 13 years old again & having to hold my books in front of my crotch so nobody could see "it". Back then I required little or no stimulation, now I require a little stimulation but not much. When I finally went o…
sildenafil	Absolutly no erection. I waited and waited for somthing to happen. But very sleepless and interupted sleep all night. Upset blader or Prostate. Lathargic, hard time getting up to do any work, stuffy nose, light head ache. Basicaly I just feel like crap, and drugged. I will never try this stuff again.. I am a very health driven 42 year old with absolutly no problem getting a natural erection. This…
sildenafil	Facial and ear flushing, red ears lasted for hours, Stuffy nose, red eyes. despite the unpleasant side effects, it does give you a good erection with proper stimulation, just don't drink alcohol or it will cancel the effects..Also think about taking half a pill or less to limit side effects..
sildenafil	Big time flushing, stuffy nose.. I've never really had ED problems, but lately I was getting a little soft while changing positions, waiting for the wife to pee, etc... V is a gift from God. I don't remember EVER getting that hard. 50mg about 30 minutes before sex totally works for me. The flushing and stuffy nose are NOTHING compared to the benifits. V doesn't claim to make you last longer, but …
sildenafil	Side effects? Waking up in the middle of the night with the stiff penis of a 13 year old, and like a 13 year old, not knowing what to do about it, because I didn't want my wife to know I was taking it. Makes a horny Stone Pony out of me!. Before, if my wife had to change positions, I lost it (bummer!).If only there was a similar pill for women! It gave me that uncomfortable sexual obsessing minds…
sildenafil	nasal congestion,MOST IMPORTANT SIDE EFFECT NOT TALKED ABOUT: AFTER THE FACT CONCENTRATION PROBLEMS, INABILITY TO FOCUS, LOSS OF MENTAL ACUITY.. EVERYONE YOU MUST READ THIS POST: you can greatly reduce your the side effects of viagra if you get the soft-tabs and take the medicine under your tongue. You can take much less and there is no headache or stomach ache. I don't know why pfizer doesn't co…
sildenafil	For the first few time I took it, I had some flushing, but minor, like my ears felt warm. For the past 2 months I've been taking 50mg every Fri or Sat and notice no adverse side effects. My orgasms are not as deep, but I'm not sure if this is the effect of the drug or just my age. I think taking it every day would be overkill.. This wonder drug has consistently given me firm, long lasting erectio…
sildenafil	Headaches (I take an Aleve at the same time and it prevents the headache).. Fully effective at 25mg. Given their oddball pricing structure (all pills same price), I buy 100mg pills and cut them in 1/4ths. Maintains my erection until I'm ready to shoot; I can hold off pretty much as long as I want to, so my wife is able to have the multiple orgasms she (and I) enjoy so much. My medical insurer lim…
sildenafil	Flushing in the face, headache, feeling ill.. My wife tells me to warn her when I take V so she can get herself in the right state of mind. 100mg makes me sick so I cut the tablets in half. Putting them under your tongue or chewing them up is very bitter but works in half the time. I haven't tried snorting them yet. If it didn't work I wouldn't pay $175 for (15) 100mg tablets.
sildenafil	Flushed Face. Headache. Upset stomach.. As a Gay Man there is more pressure on me to perform sexually than a straight man. Viagra helps me to maintain my erection while using a condomn. Anal intercourse with a very fit man can put a tremendous amount of pressure on your penis and prevent penetration from occurring, even with copious amounts of anal ease. Viagra makes penetrating even the tightest…
sildenafil	none. i'm not sure it worked, i did stiff , had sex but that could have been all me , where as i have axiety
sildenafil	i took it yeasterday at 1230. had a weird feeling in my nose at first. my pulse has been about 15 points higher than norm . i had sex with 2 females yesterday. i took 25mg dose. i might need the whole 50 ..i cut it in half..
sildenafil	The blue light effect is no big deal but the cardiac effects can be concerning especially after my heart attack so I try to take the lowest effective dose. I get some serious heart problems somewhat like before my MI, with the 100mg dose but none with the lower doses but effectiveness is only good on an empty tummy.. A good sex session with someone I love makes living worthwhile, so I know that V…
sildenafil	Headache, nausea, diarrhea, bloating, all lasting about 20 hours. Dosage was 50.. It works for ED, no question. However, my side effects were not pleasant and somewhat diminished the pleasure of sex. Also, while the erection was great, the sensitivity I used to have seemed to be lacking, but maybe that's just age.
sildenafil	Flush, red face and ears, stuffy nose that lasted on into the next week, bloodshot eyes. Also, some pressure around the eyes.. Significant erection improvement. My wife noticed a difference in my performance. Even though they say you do not last longer before climax, I could tell a difference. I could have gone a lot longer, but my wife was getting tired. Also, I halved the pill from 50 mg to 25 …
sildenafil	flushed and warm during lovemaking (more so than usual), light headed during and after, dry sinus and throat, next day a slight dizzy and light headed feeling.. worked great for me (25 mg) - was able to obtain better erection and it lasted much longer that usual. also seemed to prolong the time before ejaculation which was becoming an issue with my partner. concerned about side-effects as I don't…
sildenafil	Took 100 mg. in evening, wakened at 5 a.m. with slight headache, worsening headache throughout the day, with stiff neck, upset stomach and annoying post-nasal drip.. 50 mg. dose not effective. 100 mg. causes all-day headaches not cured by Tylenol, plus an upset stomach definitely not worth the slight erectile assistance experienced. Will not use in future.
sildenafil	headachs, severe backache, lethargic for next two days, some overall body pain.. I was using what amounted to 25mg and yes, it did work. Returned the pleasure of earlier years, and this was also gratifying to my wife. The strong side effects makes taking Viagra marginal. I have gotten a new prescription for Cialis to see if it is any better. I seem to be extra sensitive to a lot of things; no caf…
sildenafil	Absolutely worst heartburn I've ever had. It's 5 hours since I took it, and I still am in absolute agony. Would NEVER take it again..
sildenafil	Very Good. V
sildenafil	Been on the drug a couple of months, have not had any clear side affects.. Complete satisfaction using this drug, so far no side affects have been noticed. Thank God for modern medicine. I'll be happy after patents run out and when a gerenic is developed, so I stop getting intercoursed in the wallet.
sildenafil	Hot Flushed Face, slight headache. Didn't really feel the orgasm, I knew it was coming but didn't feel it.. After a few times of taking the viagra the thrill runs out for me. Not worth the side effects. Plus I heard the sildenafil drugs can cause you to go blind.
sildenafil	Facial flushing, slight suffy nose, long lasting ( 12 hours) headache and later visual migraine with nausea. I sometimes get migraines, but for them to occur the day after taking this drug (twice) seems more than a coincidence.. Not particularly effective - I did attain an erection but it was brief and not hard. I tried half a 50mg tab which was nearly useless, then a full tab the next day and th…
sildenafil	I take 50mg every now and then .I took one time 100mg just for the heck of it and ended up having erection for full two hours and would never do that again .Any way afer taking viagra several days later feel light headedness would make me loose focus and hated when that happen.. It works good .My wife is happy and she has a big smile when she wakes up .If I eat it does not work at all .Does any b…
sildenafil	I noticed that I get a full cold after taking Viagra, I know it sounds weird but its true. 50mgs will get me a throat infection, clogged nose and my ear hurts, all within 15 minutes. By the next morning I end up with a major cold that last for at least a full week. Mucus, throat infection headaches, the whole 9 yards. Can someone please help me identify the ingredient that causing this reaction?.…
sildenafil	Hot (flushed) face, stuffy nose. Occasional mild headache. These effects only last an hour or two and aren't usually a problem. One squirt of a nasal decongestant spray works wonders. I use 1/4 of a 100mg tablet and that seems plenty - I don't want to take more because of increased side effects.. Works wonders. I stay hard for as long as I'm having sex, and since it takes me ages to orgasm, that'…
sildenafil	I took Viagra about 4 times, at 50mg each. Spread out over a few months. Used it recently and now notice one of my eyes is constantly blurred when looking at lights or at night. Following up with doctor visit. It works but I wouldn't recommend it..
sildenafil	mild interocular pressure, mild headache.. i am relatively young to be using this particular drug, and may represent something of an anomaly on this board. nevertheless, my sole experience with viagra was pretty remarkable. there is a bit of literature out there that states that the orgasm delaying effect of viagra is not very significant. in my case that was far from true. my erection was hard, …
sildenafil	I experienced several of the side effects mentioned in all the rest of the descriptions. After several times taking the little blue pill and experienceing all the side effects I tried taking a smaller dose of the 50 mg little blue pill. I bit maybe a little less the a quarter of the pill off and it worked find, did not experience any of the side effects. the erection did not last as long but did …
sildenafil	splitting headache between my temples and at the back of my neck the next morning after 75mg. minor occasional dizzyness 30 mins after administering. felt kinda tired the next day but sleep not disturbed.. miimum stimulation needed to achieve a good erection that just keeps getting harder. delays ejaculation, allows you to thrust harder for longer without going too far and orgasming until you are…
sildenafil	Facial flushing and stuffy nose. When I was fat and out of shape, heart pounding and slight palpitations. No coffee/alcolhol/full stomach, and small dose (1/8 pill) helps too.. I lost weight and got back in shape just so I could use V. Start with 1/8 and work up from there. The Pill came along when I was younger, and I have Viagra now that I'm older. My sex life has been blessed.
sildenafil	First dose 50mg. Caused pulputations, loose bowels, blue tinge to light, weak feeling, slight dizzyness, dryness of mouth, blood shot eyes and an inability to to sleep afterwards. Next morning felt tired and lethargic.. however the errection and staying power was fantastic, hope the symptoms subside after longer use.
sildenafil	Bloodshoot right eye. Hlf my right eye turned red where it normally is white. My vision did not suffer.. I took 50mg tablets. The ED was cured, although I suepect it was psychological in origin. And how - was like being 18 again. The desired effect usually lasted 4 hours at a stretch, and overall for about 2 days. I am concerned about possible longer term effects on my eyes.
sildenafil	Irregular heartbeat, prolonged, light-sensitive headaches, dizziness, slight muscle aches, and tingling in my limbs.. Well, after the symptoms subsided (maybe four hours after taking the pill) it definitely gave me a harder, longer-lasting, rock hard erection. I swear, I could've hit baseballs out of the park with that thing. However, I probably should have taken a smaller dose, because the side …
sildenafil	body tingle, pressure on eyes,dry mouth. taking it for 2 yrs. Lately 25 mgs. does'nt seem to be enough. Will check with dr to raise it to 50. Very thankful for it, has greatly improved quality of life. Can't imagine how bad it was for seniors before it was available.
sildenafil	Heart beat irregular, headache, facial flushing,dizziness, Light hurts my eyes! Worst extremely fast side effect ever.. I feel really Terrible and do not know antidote! Wife talked me into taking some, then after side effects I went to web & read precautions too late. I have xxxHigh Blood pressure,Hepatitus C,severe liver damage. Will not try this experiment again!
sildenafil	long long 2 day effect. eff'ing great. errection like a 13 year old again wheeee
sildenafil	two days of misery after any dose. headaches, lethargy, muscular pain, eye pain, just want to sleep it off for 48 hours. Also some stimulation resides for 48 hours.. It works. In my case it turns total impotence into a partial erection
sildenafil	Mild facial flushing, nasal stuffiness, rapid heartbeat.. Excellent results. Best dose 25-50 mg. Erections long, full, thick and hard. Definite "feel" to a Viagra erection. Like penis is stretching out of its skin. Because of increased staying power, best sex of my life with new positions impossible before Viagra. Effects last until morning and for days with frequent rock hard nocturnal erections…
sildenafil	I noticed no side effects except my nose sometimes becomes stuffed up. Another possible side effect might be that it takes a long time and a lot of work to have an orgasm, but this brings only praise from my partners. This effect might be caused by the conditioning caused by a long time alone & masturbating, ie., I may have conditioned myself to mastubating thus de-conditioning myself to respond …
sildenafil	Viagra causes a serious side effect called nonarteritic ischemic optic neuropathy (NAION). NAION causes a sudden loss of eyesight because blood flow is blocked to the optic nerve..
sildenafil	Increased heart rate; difficulty falling asleep; minor headache the following morning (very much like a slight hangover).. Well, what can I say? This stuff really works. With only a 25mg dose, I was in bed with my wife, fully erect within 20 minutes. It had been 3 months since I had been able to achieve an erection like this one. In addition, I was able to last noticably longer than I had been ab…
sildenafil	blocked nose, pounding heart, possible blurry eyesight. After trailling I only need 1/4 to 1/5th of a tablet and this replicates my original sex drive.
sildenafil	Minor Backache, and joint pain. Some stiffness. A cup of coffee and some ibuproffen make it all worth it.. It's worth every penny and the backache too.
sildenafil	During Sex: Notable increase in heart rate, face and chest feel flush, sensation of drying of the throat and lungs. Slight metallic taste on tongue. After Sex : The day/morning after feel dehydrated, sinus passages are dry, eyes feel dry and slightly puffy. Occasional slight headache or slight drowsiness. Tend to wake up very early with erection so it has impact on sleep. But also stronger erecti…
sildenafil	Haze around lights and a stuffy nose and have that flushed feeling in my face. I still have a overall head stuffiness feeling the morning after.. Used it the first time last night did a 75% job, which at this point is pretty good considering I have not had an erection in many months.
sildenafil	Heart started an incredible race, skipped beats, this was horrible. It really made me panic. I'll never take it again..
sildenafil	Worked great for that purpose. Felted flushed, After the last time I had bleeding in one eye with resulting black floaters in the eye. In retrospect, I had a similar result in the other eye on a previous session but didn't relate it at the time. The plus--the floaters have gradudally dissapated. Visual acuity didn't suffer.. Not sure whether I'll continue to use it. Must talk to my GP and opthama…
sildenafil	Occasional blue tinged vision. More often congestion and flushing. Once in a blue mood mild stomch issues.. It really works! I've found that the more I use it the less side effects I have.
sildenafil	Heart Burn, Upset stomach, flushing in face, blue tinge to bright white light.. Had trouble keeping it up have used 100MG Kamargra jelly orange flavour. It doesn't taste verry good but apparantly you should let it melt on your tounge until it disolves. Ready for ation within 15 minutes. Great stuff.
sildenafil	Stuffy nose, sometimes slight headache, blue tint and then only if I go outside.. Effects far outway the side effects, I feel like I'm 20 again only this time I can last for hours! I only have to take 50mg and the effects last for 3 days.
sildenafil	First pill was fine but upon taking the second pill one week later, I started having problems. I started passing blood when urinating and the last 1 1/2" of my penis would not get hard. It would actually curve to the left. The end turned white and skin would peel off when performing intercouse. It takes a long time for my penis to heal back up after intercourse.. I went from having intercourse tw…
sildenafil	I get a headache every time I take it. Now I simply take Motrin at the same time and no headache. Oh! And I also get flushed. My lips get puffy and red. If I take a higher dose, they feel tingly.. I took part in a study on Viagra's effectiveness in women. It cures my vaginal dryness and I started reaching orgasm again after 7 years without! I only have to take a fourth or half of a 25mg pill. Tha…
sildenafil	horrible painful diarreah, facial flushing, and slight headache. After I finished with my three part round of the squirts, and regained my composure, I decided to give love making a try, and it worked, but man what a cost!. Is there a way to use this stuff without side effects?
sildenafil	Headache, Flushing, Constriction of the throat, Heart beat changes- skipping beats. Pressure behind the eyes.. Not a good experience. Weird heartbeat lasted half the night. Felt like I was in a bad fight the next day.
sildenafil	I have tried it a few times and it has gotten me through that awkward first time (inability to maintain and erection). The next morning, I am flush..with a headache...but tat's about it!.
sildenafil	flushing. benifits outweigh flushing problem
sildenafil	Flushing feeling on my face but that was a sure sign it was working.. Works best on empty stomach. But I can say "mission accomplished." If I take 50 mg 45 to 60 minutes before the first round it will be ready to go. Only problem is I wake up ready to go in just a couple of hours so I need extra sleep to make up.
sildenafil	Splitting headaches for a couple of days after taking.. Viagra did nothing for me at any dose except give me terrible headaches. No erections, swelling or anything else. Not worth the headaches even if it had worked to get my dick up.
sildenafil	Permanent vision damage in the form of hundreds of floaters. Works for impotence but the damage to my vision can never be repaired. I will never use it again.
sildenafil	Moderaely severe 2-3 day headachs relieved with Vioxx and less reliable with other Rx and non Rx agents.. Please E-Mail me if you have headaches from Viagra, Cialis or Levita. Drug Companies will not discuss causes and effects.
sildenafil	Stuffy Nose and flushing, sometimes heartburn but not unpleasant and not for long. The flushing is a warm glow and means the Viagra is. Great stuff. Works on two levels. Because it makes sex so much more enjoyable it also increases your libido. 1/4 or 1/2 100mg tablet is all you need if you're just
sildenafil	The only side affect for me was a stuffy nose. Nothing a nasel spray couldn'd handle. And oh yes ... a harder, bigger erection.. A whole new world
sildenafil	Stuffiness,headache. Worked great for the first 3 months then stopped working
sildenafil	my head and face got REALLY hot after sex. It made my ears really red and eyes puffed up a bit - but all went away within a couple of hours. If you're having sex at home no big deal - but if your a voyeur it might be a problem for you.. Man - this stuff really works. It looked like a baby's arm holding an apple for hours - even after sex. If you are beginning to lose your mojo - this pill will ce…
sildenafil	I get headaches about half the time. The worst thing is the congestion. A few hours after taking it I'm totally stopped up and can hardly breathe.. It's great and my girlfriend loves it!
sildenafil	blue tinge to white light very odd but not to bad.. this drug does what its designed to do. i also have tried cialis but didn't like the side effects(gave me mild muscle discomfort). the best benifit of this drug is the satisfation it gives me and my g/f durring sex. i can stay hard much longer and recover much faster. really an fantastic experience.
sildenafil	None. Thank God for Viagra
sildenafil	Nasal congestion. Very bad when I get a cold..
sildenafil	Three that I am aware off, none worrying or serious. Firstly I get mild heartburn sometimes, secondly a degree of nasal congestion and thirdly and oddly, a very mild colour distortion with a shift towards blue. White lights for example seem to have a. Excellent product - and puzzled as to why it is not available over the counter so folks end up buying their generic equivalent Kamagra from the net…
sildenafil	flushed face and pressure behind the eyes. After 15 minutes of sex with my wife, she laughed for twenty minutes when I said that she had to last 4 hours to get the dollar value out of one pill. Needless to say, the viagra allowed me to wait for her to stop giggling so that we could proceed.
sildenafil	flushing. minor sinus reaction
sildenafil	none. this shit is awesome
sildenafil	headache, flushing, nasal congestion. when drinking alcohol it will slightly decrease the effectiveness, although I have found on an empty stomach it works great... less the booze.
sildenafil	nasal congestion,facial flushing.. Works great. Increased staying power and stronger climax.
sildenafil	nasal congestion. A great drug. Sex was OK, but I was becoming preoccupied about obtaining and maintaining erections. Also, erectile quality was nothing like it used to be. Now, Sex is effortless. I'd recommned using an OTC nasal spray to avoid congestion, however.
sildenafil	slight flushing in face-not a major problem. Had occasional problems with ed as I aged. Placed on various meds about four years ago, and got to point where I was never able to complete sex. Dr says combination of age, heredity, and drugs (HCTZ, and Toprol). Viagra works wonders for me. Feel like I'm 30 again!
sildenafil	An ULTIMATE HARD-ON > lasted for 15 hours or more! I couldn't believe it. I really didn't have any other side effects other than what the little blue pill was supposed to do.. I am taking the Viagara to counter the sexual dys-function I was encountering with Paxil CR. Had no arousal, no libido, and no desire for intercourse. Made me real sad due to the fact that I was an ABSOUTE ANIMAL BEFORE TAK…
sildenafil	flushed face.. the first time it got so full and big it was almost painful. Since then, I cut back from 50 to 25mg. It is kind of addictive because it makes it last for hours and it gets very full and stays that way. Feels like the effects last for a couple days. Tried Paxil(CR) (for mild depression) but the combination made it very difficult to achieve orgasm.
sildenafil	light headed. great to get my sex drive on!
sildenafil	A very hard one. great stuff
sildenafil	If I dont take Tylenol about 20 minutes before taking 25mg tablet I get a terrible headache.....It seems to last a couple of days with me so I am able to have sex a lot more often than nomal........ I am looking forward to trying Cialis when it becomes available, I am hoping the side effects will be minimal....I do feel like a have a hangover when I take Viagra and that is one reason I dont take …
sildenafil	flushing of my cheeks, slight headache, hangover effect.....
sildenafil	flush feeling in the face, sometimes have a headache in the morning (feels like a hang over headache), vision is blueish. take 100mg a couple hours before sex. 50mg is not enough. I have sex with my bride 3-4 times a week. seems to stay in my system for a couple days so I don't take it on successive nights of having sex. Has greatly turned my marriage around after suffering with ed for about 5 ye…
sildenafil	sometimes,headachs, stuffy nose, for short time, also eyes is a little senesitive to light.. viagra works great, also works best on near empty stomach.
sildenafil	flushing. nice, big hard-on.
sildenafil	flushing, heartburn, nasal congestion.
sildenafil	NONE......... WORKS GREAT EVERYTIME FOR ME....LASTING 6 TO 8 HOURS.. IT TAKES ABOUT 20 MINUTES FOR 50 MG OF VIAGRA TO TAKE AFFECT WITH ME,PREFORMING 3 & 4 TIMES.....BUT ALWAYS REMEMBER TO TAKE VIAGRA ON AN EMPTY STOMACH....I TOOK VIAGRA RIGHT AFTER I HAD EATEN A MEAL HIGH IN FAT AND IT DIDN'T WORK AS WELL....AND REMEMBER TO LAY OFF THE NITRATES & NITROGLYCERIN WHEN TAKING VIAGRA...OR ANYTHING ELS…
sildenafil	erection lasted for 2 hours. was worried about heart palpitation
sildenafil	None
sildenafil	none
vardenafil	68 years old. My problem was loss of erection in the act itself. Wife and I started avoiding sex altogether in order to avoid the congestion and frustration from unfinished sex. We were frustrated and angry all the time. Tried Viagra...headaches for days. Tried Cialis...palpitations (scary ones.) Levitra 5 mg works in 30 minutes, lasts 12 to 15 hours, well into the next day. Slight flushing, stuf…
vardenafil	I have been taking Levitra for about 8 years. Works very well, especially if I take it on an empty stomach. Very reliable - I have always been able to have sex after an hour wait. Stuffy nose side effect.
vardenafil	I am a 66-year-old male and began noticing erectile dysfunction problems when I turned 65 last year. I had been using Viagra for the past several months. I had a routine once-a-year physical last week and asked about a prescription for Viagra and my physician gave me the 2-pack of Staxyn. Wow. I took it home and the next night I used it and wow-like a rock! Staxyn works very well, better than Via…
vardenafil	Last night was amazing! I have always been able to achieve a sufficient erection for penetration but I would lose it fast during intercourse . It would come back here and there sometimes. Last night I took (1) 10mg dissolveable tablet and we took a shower. When we got out I went into a massage on her and immediately became erect. It stayed rock hard through foreplay and intercourse. (intercourse …
vardenafil	I'm 68 and have been using Levitra 20 mg for several years. It works great for me and wife with little side effects. I purchase this medication from Global Pharmacy in Canada. The quality and effectiveness are the same as U.S. prescriptions. The cost is about $3.62 when paying by check and takes 2 weeks to receive your order in the mail. Hope this helps with the cost.
vardenafil	First time I tried this I was to quick to get with my wife. I only let a half hour go by. After we were together I felt a bit disappointed. It helped but not incredibly. About a half hour later after we made love the medicine was obviously working full force. I made a point of waiting an hour at minimum before we got together. What a difference!! It worked great. My side effects were flushing, st…
vardenafil	After taking one pill within a half hour I was erect and hard, had sex and could keep going to her surprise. Deciding to continue to fool around, I found it easy to become erect when aroused by her, and this continued all day into the night and into the next day. I was very happy with the results. Again that is after taking one pill not half.
vardenafil	Age 67. I have used Levitra, Cialis, and Viagra since prostate surgery 17 years ago. My longest experience is with Levitra. Usually take it in the morning on an empty stomach. For a long time I was able to get a good erection with 10mg within about 30 minutes. Head stuffiness was minimal. A few weeks ago I had a couple of Levitra failures, meaning that I was unable to get more than a weak erectio…
vardenafil	I'm 84 years old and have been using Levitra about 8 years. I take 5 mg on an empty stomach in the morning and get a good erection in about 25 minutes. We have intercourse once a week and Levitra has never failed me. If I take it without an empty stomach it takes a higher dosage. I have found a source of generic Levitra which reduces the cost considerably. I buy the 20mg tablet and split it into …
vardenafil	Have used Viagra 100MG split into halves or thirds for about 3 years, always works, but I notice that unless I take half, I better get on the job fairly quick, within an hour, and sometimes it's hard to orgasm. Also I sometimes get stuffy nose, sometimes ruins the mood. So I tried 10MG half a Levitra, first occasion I got hard within 20 mins (actually Viagra has always been about 15 mins) but the…
vardenafil	66yo with very attractive wife with whom I had been making love 2-3 times a week without having erection problems probably due to her great figure and her wanting to dress to tease and please. Problem of maintaining erections for longer than 10 minutes started about 6mths ago and really caused concern which of course started to impact on overall performance. Tried Levitra 10mg last night for the …
vardenafil	Have been experiencing mild Erectile Dysfunction for several years, but never been a major problem until recently. Mainly because of a high stress level with work and some other things. My doctor gave me a prescription for 20 mg Levitra. I didn't feel like I needed the whole 20 mg, so I cut it in half. I took it about an hour before bedtime, and just a few minutes later I could feel it kick in. W…
vardenafil	Many men complain of mild stuffiness, headaches, nausea, palpitations, etc. Advice: Try lower doses until the effect isn't enough. Example: My Doc gave me a few 20mg Levitra to try out. Did that. Love it but: WHOA! Way too strong for me. Stuffy nose, mild pulse racing, mild headache. 1. Cut dose by half, still a bit much for me, as side effects persisted to some degree. 2. Cut dose in half again,…
vardenafil	47 years old healthy, heavily involved in exercising, a sex maniac all my life but started having performance problems 2 years ago. I enjoy long foreplays to get my woman ready for the big thing but as I aged I found harder to stay hard that long so by the time intercourse was due I was not stiff enough. With Staxyn I am ready in 30-40 minutes and I can stay hard for hours as long as I am engaged…
vardenafil	I'm 57 years old and I've been a diabetic for over 20 years and it has gotten harder to maintain an erection. I tried Staxyn a few nights ago and was very happy with the results. For me it worked better than Viagra, Cialis and I've even tried injectables. Those were very expensive and not comfortable.
vardenafil	I had tried Viagra and Cialis before Levitra. With Viagra 50mg I got a good erection, but I also got heartburn and a stuffy nose and headache. With Cialis 5mg I got almost no results, but with Levitra 10mg, a good erection that lasted, with very little heartburn or stuffy nose/headache afterward, and another good erection the next morning.
vardenafil	My Dr. gave me 2 sample packets. Even my Pharmacist had not heard of Staxyn yet. After a couple of uses I found that the onset is rather quick, Duration appeared to be betwen 5-7 hours. Overall effectiveness compared to Levitra 20mg was a bit less effective. Overall satisfaction was about 70%.
vardenafil	Have used both Cialis and Levitra, both work really well for me. Get a bit of flushing and some dyspepsia with Levitra and less so with Cialis. What I love about Levitra is the rapid onset of action probably within 30mins but I tend to allow 45-60 mins for optimal effect. What I get is a really stiff erection of the sort I used to get when I was 16 or 17, and my penis feels hot and with more prom…
vardenafil	Generally satisfied with Levitra. Some annoying side effects (congestion, facial flushing) but manageable. I have found it to be effective and helpful (I'm over 60). When I take it at night, the effects are still lasting in the morning. I generally cut a 20 mg in half which works just fine. Would give it a higher rating if not for the side effects. I am guessing it goes with the territory as it s…
vardenafil	Fast acting (25-30 minutes) and very few mild side effects - stuffy nose. Can be taken after a meal so no empty stomach requirement. Delivers excellent long lasting results without the Viagra/Cialis side effects.
vardenafil	I'm younger than most people who take this, but man did the results fan out. I was able to maintain an erection for four hours. I woke up with a stuffy nose and a headache but my wife and I were super glad.
vardenafil	When I was experiencing erection problems my doctor recommended Staxyn. It worked great for use and allowed my wife and I to have extended session. I even felt the effects the next morning, if too much time hadn't passed.
vardenafil	I felt Levitra was amazing!! I had mild erectile dysfunction (ED). A 10mg dose was probably more than I needed, the benefit was 12-16 hrs. I'm 48, 5'10 160lbs, good shape, no other medical problems. The product took effect in minutes!! Even if you have mild ED, see your doctor and try Levitra. You won't believe the results.
vardenafil	my doctor gave me some 20 mg lavetra , I took one didn't do anything , so I took another an hour later , busted like 10 nuts in one day and my dick is still hard after two days , still busting nuts , the only bad thing I have a terrible headache almost bringing me to my knees , lavetra rocks !!! but I won't be taking two no more nearly killed me
vardenafil	I started out with 20 mg but it worked to well. I now take 10 mg (by cutting my 20 in half). The time I allow before I play is 30-45 minutes. I am sold on this. The Big V did nothing for me. I am 72 and going 2-4 times a week
vardenafil	It seemed to work faster. I liked the way it dissolved on the tongue and did not notice the side effects which we all know that there are some. The down side is that my insurance was paying for six and you only get four in a box. I did not know how to recover my loss. I wish that they would consider diabetics when doing THESE type of study.
vardenafil	My boyfriend is 23 and diabetic, only really had an issue with it staying hard for long. Was introduced to Levitra by a work colleague. Works amazingly! No side effects, and our sex life is amazing - very happy girlfriend! He's on 10mg and would recommend to anyone.
vardenafil	I'm 42 and had just started dating someone after being out of the scene for a couple years. The first 3 or 4 times I tried having sex with my new partner were awful. I couldn't maintain an erection, it was a serious blow to my ego and was causing me a lot of self doubt and anxiety. I went to the doctor and received a prescription for Levitra and everything changed. Even being very tired and havin…
vardenafil	My only experience with erectile dysfunction medications has been with Levitra. Started out with 10 mg and found the side effects to be a bit too strong. The sinus thing is pretty annoying for me as it kicks into my asthma. Cutting back to 5 mg helped. Still get congestion but manageable. Erections are reliable and the bill comes on fast, usually within 30 minutes for me. Here's a money saving ti…
vardenafil	I had few tablets tested before and that's why I know how to use them, but the problem with those tablets were that they gave me headaches but using levitra was amazing, for it has no side infects. What I did find was unusual is because you should NOT take it with food, you should take it empty stomach, if u had some thing to eat then wait for at least 3 to 4 hours before taking levitra tablet, o…
vardenafil	82 years old. Started Viagra 25 mg at age 75years old when my plumbing became unreliable. Had to increase over the years to more than 100 mg and still not a sure thing. Also take 5 mg Cialis daily for BPH and have mild version of prostate cancer. Ordered one Levitra 20 mg for a test and paid $26.44. It was well worth it and both my wife and myself got our money's worth.
vardenafil	I'm 80 years old and have been using Levitra for 3 or 4 years. The 5 mg level gives me a strong erection if I take it on an empty stomach. It takes a minimum of 30 minutes to be effective. I do get some face flushing, but that's not a problem.
vardenafil	I am late 60s with a demanding casual lover so absolutely need my best pal to work well. Unfortunately he began to let me down a year or so ago so on a friend's recommendation I got online prescription for Levitra. Amazing results, hard as a rock after about 45 minutes, and long-lasting as well. Even better, 3-4 times a night. She loves it, so do I.
vardenafil	I've used Levitra for years. Vigra is quick and short Cials is good for cuddling. Levitra is great with preparation and awesome for repeat performances during the night and again in the morning. Through experimenting I have found how you take the pill to be important. First if your drunk already forget it. Apologize and like offer to please her some other way . start with an almost empty stomach,…
vardenafil	Reported my first experience which was excellent early March. Subsequent experiences indicate that it works best with good visual stimulation & willing partner.. Since then I have used it twice - once when we staying over at a friends - obviously not as much visual stimulation as wife dressed smart rather than overtly sexy. Did help me maintain erection but nothing like first time. We were a bit …
vardenafil	Levitra 20mg. Also have Viagra 100mg. Prescribed because I was having trouble getting back in the saddle after a long marriage and very little dating/sex since. Levitra seems to work faster and last a bit longer. My partner also said I appeared harder. Problem is the climax with Levitra is not as intense as with Viagra. Both Levitra and Viagra climax are less intense than without either. The trad…
vardenafil	I've tried both Viagra, and Cialis and mostly got side-effects and very few of the intended benefits. I tried out a sample of Staxyn over a weekend getaway. I took one of the two doses and after 25 minutes my wife and I went for it. Ten minutes later, nothing. I took the second dose and after another 25 minutes it finally kicked in. The effect was pretty amazing. Wow all I can say is that it real…
vardenafil	I have to take Levitra with dinner and it will work at 11:00 and through the night. Any earlier than 4-5 hours wait and I get a strong erection, but it fizzles out during sex. Still have moments of failure, but these can almost always be attributed to some external event or other. I am very happy with it, unless I forget to add it several hours before sex, then I can just forget the $25 for sex.
vardenafil	34 male, athletic in great shape. Have dealt with minor to serious erectile dysfunction for a few years now. Doc says my testosterone is excellent for my age and thinks the erectile dysfunction is mostly psychological. Anyways, he gave me 10 x 20mg samples to try out. And boy am I glad he did. What a night! Never in my life even in my teens have I had so much fun in the bedroom! Took 1 x 20mg pil…
vardenafil	Tried Levitra for the first time last night. Great sex last night and twice again this morning. Wow! Changed from Viagra and have tried Cialis. Both others worked, but not near as effective as Levitra for me. I am diabetic and over 60. Mild headache afterwords.
vardenafil	Levitra, 10 mg, produces consistent erections with the effects lasting 8 hours. It is important to take the pill with a full glass of water on an empty stomach to allow the drug to enter the small intestine. Wait 45 minutes after taking the pill and then drink something sweet, juice or a small glass of wine. This sends sugar into your intestine, which promotes absorption of the drug into your blo…
vardenafil	Works well, but the last time I used it, right at the point of orgasm, I acquired the worst headache I've ever had. Literally. Thought I was having a stroke, or something of that nature. It truly scared myself, and my lover.
vardenafil	I'm in my 70's and found that my erections would come and go during sex. I had previously tried Viagra and had a migraine the next day. My experience has varied... sometimes great and sometimes not as good. There is a correlation between the nasal stuffiness and the erection quality. No gain without the Pain! I'm going to try taking it a bit sooner and see if that makes it more reliable.
vardenafil	Due to tremendous stress lately, I was no longer able to perform as well as before, hence I took it for the first time yesterday. It worked wonders. I managed to do it three times within a few hours and each time lasted 2/3 times more than usual. Felt like I was half my age again. However there seemed to be some side effects, such as the facial flushing and slight head throbbing.
vardenafil	Tried this for the first time last night and the results were amazing. I have tried Viagra and have not had the results like I did taking Levitra. I have had issues with not being able to get an erection and when I do it didn't last long enough to satisfy my wife. Long story short our sex life was almost nil. I went to Dr, he told me to try Viagra, it worked first couple of times but it gave me b…
vardenafil	In the first round after using my trial Levitra pill, I asked my partner how she felt compared to Cialis, and she said it was harder, rounder, and longer, and that I should forget Cialis. We're both 57. That's the first time that has ever happened. The satisfaction of hearing that was worth the congestion and headache. Sign me up for a prescription!
vardenafil	As a 75 year old had a problem maintaining a decent erection throughout sex. I have used viagra and cialis 20mg without total success but after my gp. Prescribed levitra 10mg I am thrilled at the improvement. Sex is back to stay.
vardenafil	Levitra saved my sex life. I no longer experience the frustration/embarrassment of not getting erect. I take about a 5mg dose and it works within about 30 minutes and continues to work for about 18 hours. Multiple erections are easy to achieve. I am 64 years old and my pre- Levitra erections were seldom full hard or full sized. Now my erections are like when I was in my 20s - hard, thick and upwa…
vardenafil	I am 57 and have tried all the popular ED meds, having low T makes getting and keeping and erection a problem but I personally like Levitra 20 mg, can get rock hard within 20 or 30 minutes of taking it and its good for several hours afterwards, had 3 orgasms within an 6-7 hour time frame which is about what I could do at age 20, so impressive. Mild headache, flushing and nausea but not bad. Viagr…
vardenafil	I'm 64 and have been taking viagra for several years. I received a sample of 20mg levitra x10 and wow, I'm switching. Works quickly. Had hard erections on and off all day and the next. Had AM erection on third day. Mrs. very happy.
vardenafil	64 year old male who recently underwent prostate cancer surgery. I have tried Cialis in the past and it worked fine. Recently I tried Staxyn (recommended by my pharmacist as a cheaper alternative) and found it to be every bit as good as the higher priced products. I cut them in half (they go twice as far!) and they still work amazingly well. I get the flushed face routine and a stuffy nose but I …
vardenafil	I have been taking Levitra for years I was 350 lbs and it worked great now that I've lost 100 lbs its not working and I don't know why I'm off all my meds due to weight loss and now it doesn't work at all. Even Viagra doesn't work. The only thing I'm taking now is a asprin a day that I wasn't taking before I would like to know what happened the doctor doesn't know why it quit working after all th…
vardenafil	My Doctor gave me samples dues to a recent ED issue, we tried it last night and all I can is wow. It works better than expected. I will say, this is not for daily use. There are minimal side effects like headache and stuffy nose in the morning. The positive effects lasted at least 12 hours. I just hope my insurance will cover it.
vardenafil	They dissolve on your tongue and work quick... straight into your system. Don't drink water. 30 min later, you are good to go. I have found or at least it seems to increase every capillary down there and nerve ending to the max, .. hard and substantive, and very sensitive. I get a little less pleasure with Viagra for some reason.. just not as sensitive. This stuff is considerably cheaper than Cia…
vardenafil	I am a 36 year old male. From time to time I have a problem maintaining an erection when engaging in sex. No problem during foreplay. My doctor wrote me a script for Levitra and it was amazing. I was 16 again and a superman in the sack. I did have a feeling of congestion and occasional headache but is worth it. The down fall is that you need to know in advance when exactly you will be sexually ac…
vardenafil	Fantastic. Had some stress related issues, never had erectile dysfunction before in my life (divorce, work, super stressful job). It worked incredibly well, no headache, no pain of any kind, very, VERY mild sinus congestion. Super satisfied.
vardenafil	used Levitra on 4 seperate occasions (10 mill each time) and results were non existent. Dont know how i'm gonna solve this problem. No side effects but no erections either - very disappointed having paid over 吏?0
vardenafil	20mg and WOW........better stamina than ever before. Incredible. The only side effects were slight headache and flushed face, pounding on door and walls from hotel patrons next door who couldn't sleep from all the screeching and thrashing. Awesome.
vardenafil	WOW, had it in the medicine cabinet for the past eight months, never tried it before. At fifty-three years of age, had sort of a good erection but my stamina was aweful. I didn't last very long at all. Took my first Levitra pill this morning and all I can say, OMG and WOW! I'm like a twenty-year old and absolutely incredible experience. No side effects as of this writing and if it wasn't for my w…
vardenafil	Have reported some good experiences since I started to use it about a year ago. I can still get reasonable erections but on special occasions or 'date nights' used it for enhanced performance. Have found that it works best on a fairly empty stomach and very little alcohol but most importantly if you are feeling aroused. Wife loves the feeling of having a larger firmer erection and on our 'date ni…
vardenafil	I tried the other 2 erectile dysfunction medicines and just did not do the trick. I took Levitra and it solved the problem. I take it on an empty stomach and in about 30 minutes I set to go. I have also noticed that I last much longer which pleases my wife.
vardenafil	I've tried all of the big 3 multiple times and Levitra is the clear winner. Cialis doesn't give the rock hard results that Viagra and Levitra do and you get a headache for it. Levitra works faster than Viagra and definitely lasts longer. On an empty stomach I'm ready to go in twenty minutes and can go even the next day on the same dose with Levitra. Viagra works but takes 30 minutes at least and …
vardenafil	it gave all the side effects of the other 2 ED drugs, tightness in throat area, tighter feeling in chest, exactly like viagra and cialis, without the erection. I am terribly disappointed as was my partner.
vardenafil	Solid erection and great sex, but didn't get erection for hours afterwards (unlike Viagra). Side effects the next day were - tummy upset and headache/nausea. I guess I have to be careful - I had a few drinks beforehand (will need to cut that out). I also suffer from low blood pressure.
vardenafil	I am 64 years old, average height and weight. About six months or so ago the little corporal became rather uncooperative. Visited doctor and had blood work and checkup. Everything came back as good, no health issues. Obtained a script for Levitra and after reading many reviews had high hopes for my next date with my girlfriend. I took 20mg. Over the next 3 to 4 hours and repeated attempts by my s…
vardenafil	I have to admit that after 25 years of marriage, a bit of the spark was wearing off. Levitra totally re-energized our sex life. Not only does Levitra work great physically, it seems to make me grow little devil horns as well. Thanks for a great medicine. No wonder it's so popular.
vardenafil	After turning 53, I noticed I was having some issues getting a good, hard erection so as to comfortably penetrate my wife. Sex is now awesome!, and I now out last my wife!. I was perscribed the 20mg pill, but use a pill cutter, as 10mg is a better dose for me, and lessens the facial flushing & mild headache from the full dose, and sometimes 5mg works well as well.
vardenafil	Results were astonishing, slight facial flushing the only side effect noted. Also, seems to have helped with lower leg cramping, due to back surgery-nerve damage. No more cramping with ejaculation. Have had difficulty for 5-6 years, but not anymore, and my wife is even more impressed than I am. Thanks..(retired R.N.)
vardenafil	I wanted to try something different that worked quicker and also on a full stomach. I was out one night and had eaten before taken Viagra and it took over 2 hours before it kicked in. By then my girl was fast asleep (I did wake her up). My Dr. gave me a sample of Staxyn and I tried it not long after this episode. It worked for me in about 15 mins. I was fully erect and was good even in the mornin…
vardenafil	Experience is generally very positive. Mostly strong results with manageable flushing and head pressure. Not really bad enough to be called a headache. However there have been a few times that the drug has let me down with good sexual stimulation. I have wondered if the drug interfered with orgasm but maybe that???just the reality of being 63. Fortunately I maintained an erection so I was able to…
vardenafil	I'm 48 and in good shape, but erectile dysfunction has literally and emotionally been a real downer for me the past few years. I tried Viagra and Cialis both with little success and really didn't hold out much hope for Levitra. So you can imagine my surprise when it not only worked, but worked well! It's not covered by insurance, but ummm... I don't care. It's nice to be like my college self in t…
vardenafil	Used this pill at 5mg and it worked but the erection was uncomfortable (too hard). It caused congestion and a severe headache within 20 minutes of taking the pill. Have tried Viagra and found better results from 50mg of that. Levitra worked but would not recommend it as much as Viagra.
vardenafil	Took my first dose of 20 mg of Levitra tonight, and it worked perfectly! I had a meal before, so it took longer, but when it kicked in, my wife was a very happy camper afterwards. Only side effects are flushed skin on the face, and mild-moderate headache after. Also felt dizzy and not so stable on my feet for a bit, but that is now gone. Multiple erections possible, but my wife crashed out after …
vardenafil	This has not really worked for my husband. It worked a couple of times to get an erection, not much at the other times, and when he did get an erection he could go forever and not ejaculate. Guess we need to try another product. It looks like its trial and error and not the same experience for everyone.
vardenafil	25 year old - I have low testosterone (hormone problems run in family). I have a crazy sexy wife but I can't even finish and go limp mid session, but with this I finished and then continued to please her.
vardenafil	Had tried Levitra 20mg but only got semi hard and not solid erection and could not come at all. Have recently tried Levitra professional and hardly worked at all yet they say this an improved version but did nothing for me at all. Very disappointing
vardenafil	Surprisingly, good. I took a 10mg tablet and 20 min later I was performing at my peak. Felt bigger and stronger and didn't experience the headaches that I had with the others. It also seemed to still be in my system a day or so later.
vardenafil	Just the facts without the stories. Age 65 had prostate surgery (TURP) lost some hardness after the surgery. Only using 1/2 pill. Found it starts working 1/2 hour after dissolving it, for me better to wait an hour. Works fine, maybe not like the good old days tho' . I find it effective for only one orgasm. The only side effect I have had is minor face blushing. Have never used any other ED drug, …
vardenafil	Tried all three (V, C, and L), but Levitra works the best for me. I buy the 20mg and split in half. About 30mins to 1 hr in, I have a very strong erection. I can usually ejaculate and still maintain an erection. (mixed blessing for my SO's) I should note that I don't ejaculate as much semen while on other ED meds. However, it tends to work best for me after several hours, and usually I can mainta…
vardenafil	Had 2 pills of 20 mg (max dose recommended is just 20mg) after the food but now it's been 2 days I can't even walk because my back is paining and legs are killing me feel like veins are clogged. Can't even sit can't even stand. I'm so irritated guys. I'm taking panadol. Just need to know how long stays in your body......
vardenafil	Have been taking staxyn for about two years. The first 6 months it worked amazing. 3 or 4 times a night was no problem. Slowly have found a tolerance builds up and now it only works about half as well as it did before. My side effects are a very stuffy nose and head ache.I usually use a nose spray after taking it and also take a Tylenol. This way no plugged nose and no headache
vardenafil	I am aged 39 and since 2 months or so I started to lose erection during sex with my wife and she told me to get myself checked. I had little depression but I have had worse depression before but never had erection problems. It slowly started to get worse and then in time it wouldn't even get a little stiff. Luckily, my friend happens to be a Doctor and he gave me a sample blister with 4 pills. He…
vardenafil	I used 10mg Levitra for the first time. Felt it starting to work after about 1 hour. Certainly fuller and wider but not longer but still couldn't come. No headaches . Tiny bit of face flushing but did have 1 large glass of white wine to relax before initiating anything. Think if I had taken 20 mg it would have done the trick as 10mg too weak for me and much better than viagra or Cialis. Will defi…
vardenafil	I tried Levitra 10 mg about a week ago. 15 minutes after I took it I had an erection that I hadn't experienced in a while. I tried it a week apart and nothing. Kind of disappointed. May be I'll try something else
vardenafil	I got a 20mg sample from my doctor, and following his advice, I cut the tablet in half for 10mg. Although effective, I experienced troublesome side effects. Fast heartbeat, low blood pressure, headache, muscle pain, back pain, ringing in the ears, and abnormal orgasm. (Orgasm happened a few seconds before I could feel it) On the plus side, it seems to be a powerful medicine, but it is not right f…
vardenafil	Having tried 10mg which started to work I tried the 20mg. Took over 90 minutes before it kicked in and started getting aroused .Tried intercourse 5 times but each time lost my erection after a few minutes so very disappointed Apparently they now have a new more recent and improved Levitra called Levitra professional so will try that and see if any better
vardenafil	Works great. I have not had any side effects, no headache or vision problems. 50 years old and still going strong thanks to Levitra. A half hour before the foreplay works for me. Sexual activity has lasted as long as an hour and a half after that old age sets in. Most times I'm good for 45 to 60 minutes of HARD action.
vardenafil	Tried it last night and wow it was like I was in my twenties again. Had fairly bad acid reflux that was a bummer but the performance gain was amazing. Before my half erection wouldn't last 5 minutes, last night it was up for a good hour Thank you.
vardenafil	I guess it worked for ED issues but had a headache so bad thought it gave me an aneurysm. Tried it a few times same result. Now when having sex get same terrible headache. Can not function and leaves me unable to even move sometimes. Was prescribed another med to take before attempting sex to prevent headache but 90+ percent of time it's bad and debilitating. Did not have headaches during sex bef…
vardenafil	It???probably individual. Try all three main ED drugs and choose the one best for you at the moment. I??턤 tried all three. Cialis is in a different class. I get no side effects until I??턤 been taking it 4-5 Days running. Then I get the leg cramps. I get some minor headaches. Viagra and Levitra are similar. Nasal stuffiness worse with viagra. Stomach upset worse with Levitra, so that???a wash. Bot…
vardenafil	70 years old - I get this thru the VA (they tried to get me to switch to Viagra but gave me an exception to stay on Levitra when I complained). I've had great results with this IF I am exercising regularly - like 30 minutes a day on a stationary bike. Even with the exercise it only works with about a six day interval - which is enough for me and 60 year old wife. Slight stuffiness with 10mg (get …
vardenafil	At 60 I began experiencing erections that were not rock hard, and during sex, at times I would loose an erection, but be able to get it back and climax normally. I wanted a harder erection and talked to the doctor and tried 20 mg levetra. Ate supper at 5 pm, took the pill at 9 pm, waited 30 min and began foreplay. Got the usual erection , more than a chubby but erection of my youth....so really n…
vardenafil	41 years old with mild erectile dysfunction. Tried the 10mg with little results, did the 20mg and it worked great! Took it one hour prior on a full stomach didn't slow down the effects. After ejaculation it was still firm and could have kept going. After about an hour of having sex... felt flush and stuffy... uncomfortable but manageable.
vardenafil	I'm 37 and my doctor advised me to take 1/4 of a 20 mg pill and the results were....nothing the first time. I took it on an empty stomach as advised. I tried 1/2 of a pill a week later two hours after I ate and the results were....nothing once again. I'm going to take the whole 20mg next week.
vardenafil	I must have a mild case of ED. I am 49 in good health, slightly overweight vasectomy 6 years ago. My erections were getting softer and my stamina was nonexistent. I take a 10mg dose on an empty stomach with water, withing 15 minutes my face feels flush and I get a nice full feeling in my penis. Sex is like it was when I was 16, multiple erections and terrific stamina. I find that when condom use …
vardenafil	1st use. Worked well to achieve and maintain erection. I'm one of the folks that got significant side effects with 10mg, and am on lisinopril for blood pressure. 12 hours after taking Levitra and blood pressure meds, my blood pressure went up, mild headache throughout the day became severe, and significant stomach flu symptoms. After about 4 hours, symptoms subsided. Woke up next morning feeling …
vardenafil	Very effective medication, especially if you follow guidelines. I do notice an effect with my vision on the following days. It's as if I have light sensitivity or dry eyes. I've heard of blindness associated with these medicines so anything having to do with my eyes is of concern.
vardenafil	Have used the other two which didn't work on me so thought I'd try this one. My Doctor gave me the 20mg dose. I took one on the Friday and it didn't work. Tried again on Saturday on empty stomach still nothing so an hour later took another and still nothing but indigestion
vardenafil	Have powerful erections, but suddenly at age 72 began to loose erection during intercourse. Levitra cured the problem. Been using it for a year?遊킻ry effective, although time needed can be 30 minutes to an hour. Once a week intercourse at age 73 is still routinely necessary to maintain healthy sexual life.
vardenafil	After nerve-sparing radical prostatectomy at 48, I recovered function after a few months. After 15 years, erections that are adequate gradually become more of a challenge and recently started Levitra. (I had liked it better than Viagra or Cialis when I was still recovering from surgery, before nature helped make them unnecessary.) I tried 20mg and was VERY pleased with the result, but felt buzzed…
vardenafil	Taking 20mg, all I can say is guess it is ok, when it works. I have tried the top three oral medications for ED. I can say that when it works it stimulates a very firm erection. However, I have begun to feel like soon as it takes effect I have better take advantage. I normally do suffer headaches mild to moderate, and get very flushed. We also have noticed that the time it takes to start working …
vardenafil	I had a Radical Prostatectomy at age 50. It left me impotent for about 3 years, but I lost about 60 lbs and I've been swimming for 2 years now. Levitra has help me achieve a strong erection when paired with the right stimuli. Some times the side effects are horrible in the form of a very bad head ache and other times it is hardly noticeable. I must be physically fit enough for sex or my conservat…
vardenafil	I'm 40 and in decent but not fantastic physical condition. I was noticing occasional erection problems, particularly when stressed or tired. 10mg of Levitra seems to overcome any level of stress or fatigue for me. A miracle product, but very expensive. Best of all is having a happy wife.
vardenafil	I can do it twice in about an hour. Taking Norco with Levitra: I get much smaller but last longer. Stopped taking Norco for 4 days. A lot bigger and harder. Results in about 20 minutes but if I wait 2.5 hours the best results. 14 hours later I wake up after sleeping 8 hours waking up at 8 am could go again at full size...but she never stays over. But I have a PROBLEM starting at around 11am: head…
vardenafil	Tried it ... suggest when one are not so tired from work, take it will perform better than having a tiring day and takes it. Well, it does had great effect on it. As a 44yo man, I tried it on one day as I do not have a lot of work in the morning. Meet gf in the mid afternoon after 2 hours of food consumption as instructed.. great work out with my girl. Have 3 times within an hour plus and I still…
vardenafil	Was able to get an erection, but it would only last a couple of minutes before ejaculation. Tried 10mg initially, but results were the same - no staying power. 20mg does the trick. Place the tablet under my tongue, let it dissolve in my mouth. I'm fully erected and hard within minutes. Able to last a lot longer before ejaculation. Able to perform repeatedly throughout the night. A big ego boost f…
vardenafil	It works great but I have had all different side effect at different points. I most always get flush face but then again you know it is working. Than I have had a stuff nose after away and or slight headache. I even once had the bright light effect at night but it all goes away in time. I find the next day I still have nice erections so it seems to work 24 hours for me.
vardenafil	Im 39 type 1 diabetic for over 19 years and taking ramipril for Hbp.. I workout 5-6 times a week and I'm in really good shape!! My doctor prescribed Levittra 10 mg and all I can say is WOW..WOW.. I got my life back and my wife is happy:))
vardenafil	I told my urologist that I get migraines. He assured me that Staxyn would not be a problem. Wrong. If you are prone to migraines, avoid Staxyn. It will give you a very bad migraine, and whether or not you also have an erection will be totally irrelevant.
vardenafil	This drug worked great! Within 10 minutes of taking 10mg I was hard. My wife and I had sex, then again about 30 minutes later and again in the morning and effects were there even until later in the day.
vardenafil	I have been with my wife for a while and don't get turned on like I used to don't have any medical problems that I know of, I just can't get as hard as I used t, probably I was say only about 60%. Tried 5mg tab of Levitra and it worked really well could get to 100% that night and in the morning too! No side effects other than a bit of stuffy nose I'll try 10mg next time and see what happens overa…
vardenafil	Taking 20mg an hour before sex had very little effect other than giving me a headache couple hours later. I managed to get hard enough to enjoy a very nice BJ and noticed it took a while longer to climax. During the hour leading up to this action I felt no difference, and no ?쐋ove' n' feel' n??later that eve or the next morning.
vardenafil	I took one pill. The effect came after about two hours. I didn't have the penis hard all the time, initially it was actually not so hard. But once initiated sex, it was hard all the time that I needed it. The day after, it was hard also when not needed. THE BAD Strong headache the day after. And also the night that I took it.
vardenafil	I used this magic pill although it's a bit expensive and all what I can say is that it saved my marriage and gave me self confidence again.
vardenafil	We are about to celebrate our 39th anniversary next month and we just used it for the first time today. After three hours we gave out, but the medication was still working.
vardenafil	This medicine works. I was able to attain four erections in one night with just one tablet. It works in about 30-45 minutes and it is worth the price. No side effects for me at all.
vardenafil	60 year old male, this sums it up wife said I was like a young buck ! Only side effect nose was a little stuffy.
vardenafil	I take 5mg prior to sexual activity. This dosage produces strong and lasting erections. Mild side-effects are tolerable (blushing sensation, mild stomach upset). Great product.
vardenafil	It works for us guys over 60! A very effective drug. I have experienced no side effects
vardenafil	Works good and afterwards keeps me from rolling out of bed.
vardenafil	Worked a couple of times but does not work the third time. May be my body get used to it.
vardenafil	My husband took this for the first time last night. I am a very satisfied wife today. His confidence is the best part. Works great. He had a little headache today but worth it for him.
vardenafil	Works very well. Using 20mg it usually starts working within 20-30 minutes. A little longer if you have eaten a big meal. Very satisfied.
vardenafil	Have used it for about 4 years and it has always given the results that were expected.
vardenafil	I try today one levitra 20mg and it had no effect , i am 27 can u inform me what is the problem? I was with full food maybe it is this problem or maybe I need to use another kind of pill
vardenafil	It works the best.
vardenafil	71 years old; Have been taking for 10 years; use 10 mg, take it 45 minutes after eating; love it - full and hard erections with stimulation - every time; some flushing of face and mild indigestion.
vardenafil	Massive erection. Could orgasm 3 times with ease.
vardenafil	I'm 58 and sometimes have a hard time (no pun) getting hard. I took it 3 times and it worked every time and lasted long time.
vardenafil	I have used Levitra for the first time last night and I had the longest n hardest erection after so many weeks. I was using Cialis previously but Levitra is better than that for sure.
vardenafil	I started with Levitra 10 mg almost 3 month ago. The first time I used it it took 90 minutes for the erection. After that it took from 150 to 180 minutes For the erection. Why?
vardenafil	This stuff absolutely cranks. Wonderful! Take half or less of a 20mg tablet for 10 hours of powerful performance.
vardenafil	This is the best I have ever taken
vardenafil	Great little pill! A little on the expensive side, but well worth the trade off. Truly has saved my marriage.
vardenafil	Works great! Wish price was cheaper getting difficult to afford. $270 for 5 pills.
vardenafil	Longer time for reaction than viagra
vardenafil	Take 10mg levitra with a glass of water, try not eat food about a hour before sex. The results are amazing.
vardenafil	I'm 54 and have used levitra several times. I feel like an 18 year old under it's influence.
vardenafil	Took 100mg. It did work and intercourse was awesome. Personally recommend. Took one hour before intercourse. Great results!!!!!!!!
vardenafil	First trial of Levitra 10mg didn't work, second trial of 20mg somewhat effective.
vardenafil	It got the job
vardenafil	Works fantastic for me. I feel like I'm in my twenties again.
vardenafil	My husband takes Levitra, we are in our mid 50's and he takes forever to finish.
vardenafil	5-10 mg works for up to 24 hrs. It was amazing - also able to go for a long time and multiple times - my partner is amazed.
vardenafil	Could get erection, but not always very hard and didn't always last long enough.. 20mg gave me firmness and lasts long. Stuffiness (that night) and slight headache(next morning).
vardenafil	Not as intense as Viagra, very pleasant come on, lasts longer than advertised. I like it a lot.
vardenafil	I experience a better erection to do the job. My wife said that was much better also. However I cannot afford the price that I saw for the tablet. I was given a sample by by Doctor.
vardenafil	Very easy to use and fast acting, effect lasts about 12-14 hours.
vardenafil	Great product! It works well for me, especially when I take it on an empty or partially empty stomach. I'm 47 and my wife tells me that my erections are harder and longer.
vardenafil	I have used stayxn for 2 yrs the last 2 times it has not seemed the same, poor results. The pill seemed different, it dissolved much faster and got a poor erection. Have they changed anything?
vardenafil	Turns it into something to fear!
vardenafil	Seizures, hypotension, vision brightness disorder.
vardenafil	Levitra works great. I do get a slight headache afterwards , but its worth it.
vardenafil	Generally produces a firm erection, although diminishing over time.
vardenafil	Its good and I am satisfied. Easily available in Saudi Arabia
vardenafil	Best I've used yet ,definitely
vardenafil	I am a 52 year old male with mild erectile dysfunction. Was prescribed 20mg but decided to start slow with 5mg. Made a huge difference and feel like a new person. Mild congestion but well worth it!
vardenafil	Works good but really causes sinus congestion for me. I guess there is always a price to pay.
vardenafil	Fantastic.
vardenafil	No results !
vardenafil	I took the 20 mg dosage. I was able to get about a 50% erection. However, I got hives mainly on the backs of my upper legs and the back of my head.
vardenafil	I am very pleased. A good erection a while.
vardenafil	I've been a diabetic for 18yrs and I'm having a little problem staying hard which was very upsetting to me. I tried vardenafil and the results were great, awesome!
vardenafil	58 yrs old, Good shape. This product is amazing.
vardenafil	is not working at all for man 64 and diabetic2
vardenafil	I took 5mg of filitra pro and no result try 10 mg and no result tried 20 mg and no result. I'll keep you posted it is the under the tongue pill
vardenafil	I've been having problems maintaining an erection for 5 years, this medicine enabled me to perform like I was able to do when I was in my 20's! She had no idea I could get that big or do what I did!
vardenafil	I am 36 and this product does not work for me. I am using 20 MG with no results and side effects.
vardenafil	While LEVITRA was effective for erectile dysfunction, I experienced abdominal cramps causing me to discontinue it use.
vardenafil	Levitra doesn't work on me. I took 10mg and it was seless. Cialis is best.
vardenafil	Have been taking Vardenafil for about two months now. Works great, but always have nasal cogestion and facial flushing within three to four hours afterwards.
vardenafil	Interestingly, I find 5 mg works better for me than 10 mg. My erections are just as good but the climax feels stronger! Strange..
vardenafil	For me it works great with minimal side effects. Flushing and a little nose stuffiness. Nothing else. I take 10 mg
vardenafil	I am 71 years old; started taking this 10 years ago; good full erection every time I take it - love that; use 10 mg; minor flushing of face and also minor indigestion; take at least 45 minutes after eating; takes effect after 30 - 45 minutes; I can get hard again after around 5 - 6 hrs and up to 12 hrs after taking; don't usually ejaculate a second time.
vardenafil	Late 60s reducing ability to have firm erection and no intention of giving up sex life just yet! 20mg Levitra takes about an hour to be effective. Strong, big erection which lasts and for the first time in years I am able to 'perform' 3-4 times in a night which makes me very popular with women. And in my case, able to do it again in the morning, about 12 hours after taking the med. So well satisf…
vardenafil	I was failing to maintain my erection so on medical advice take Levitra 20mg.You need to take it about 1 hour before needed, and as it says on the packet, you need 'stimulation.' Once it is working, my erection is as big and firm as in my youth and the girth has increased. Other advantages are that I last longer and can repeat as many times as I/my partner can manage over the next day or so. So v…
vardenafil	Did nothing at all for me.
vardenafil	I can get but cannot keep my erection. I am in a very long standing and good relationship so the condition came as a surprise. I have taken Levitra 10 a number of times but the result has not changed at all. I have taken two tablets at a time and still not experienced any results. I am in my early 50s and have never experienced ED before. With no change while using Levitra I am really worried. I …
vardenafil	I used Viagara for about a month. I used the 100mg and it worked one out of four sexual encounters. Tried Levitra about a month ago, works way better than Viagara for me. I take the 20mg about 2 hours before sex. Amazing results! Had extremely hard erection and intense orgasms! Two hours later ready to go again and had extreme erection with great sensitivity and orgasm. Next morning...the pill wa…
vardenafil	I took a 20mg Levitra an hour before activity. But it only gave me 60%erection. I am 65. Any suggestion?
vardenafil	I had anal cancer 3 year ago and am now cured, but the radiation treatment left me with impotence. I tried Viagra and also cialis, but had dreadful eye pains and photophobia, so my doctor asked me to try Levitra. The difference has been amazing, no eye problems and I can even have sex with the lights on without problems. I started with 5 mg and after 20 mins I was very flushed in my face and neck…
vardenafil	I had no issue getting an erection. My problem was keeping it hard. Levitra changed that. I take it about 45 mins before sex and right on queue I'm ready to go. My partner and I have had the most wild sex using this. She's incredibly grateful. I have the 20mg and just cut it into 3-4 pieces and it works fine for a solid 2 hours of sex. Pun intended. Over $300 for 8 pills is crazy but cutting into…
vardenafil	After trying samples of various ED drugs, I found this to work the best. Since it's expensive, I cut 20 mg pills in half and it works just fine. Everyone is different, and my problem may not have been as severe as others, so you need to find the right minimum dosage that works for you!
vardenafil	I routinely suffer from ED due to psychological reasons (being nervous that I won't be able to get an erection or stay hard). Started taking .25 pill (5 mg) levitra about 30-45 mins before sex and IT WORKS! I now get fantastic erections and have even stayed hard enough for anal sex! I am also now able to get it up a second and even third time during a 60-min period. Love it! I should mention, how…
vardenafil	It works OK, and I feel no side-effects.
vardenafil	It helps me to become excited, but I don't get an erection. But I doenjoy making love to my wife.
vardenafil	Biggest complaint is that it is expensive. Over $20 a tablet. I cut them in two which cuts cost but still effective.
vardenafil	I have been taking Levitra (10mg) for over 4 years and am very satisfied. I am 75 years old and my wife and i have sex an average of 2 times a week, sometimes 4 or 5 times. I have no side effects from the medicine and would recommend it to anyone who needs help in getting an erection. It is quite expensive, but not too much for the pleasure it brings in being able to make love (have sex) to my wi…
vardenafil	Doctor gave me a sample pack of 5 pills. The first pill knocked me out within 30 minutes and I slept all night. I took the second pill two nights later and was sound asleep in 30 minutes. When I awoke the next morning, my ankles felt like they were on fire due to severe swelling. I flushed the rest of the pills.
vardenafil	Unable to sustain an full erection and having an orgasm is more difficult since I started using Levitra.
vardenafil	Always works well. Sometimes a headache.
vardenafil	it gives me a stuffy nose, effective if taken two hour before intercourse.
vardenafil	I am 64 years old my wife is 66. I am 6' 2" 215 pounds and physically active. However after 42 years of marriage things kind of went soft in the bedroom. For the last two years I've had difficulty maintaing an erection in order to have an orgasm with her. I have better luck by myself. If I use a vibrator it helps. My doctor gave me some 20mg Levitra to try. Last night at 8:30 pm I took one pill a…
vardenafil	I'm 49. White male, 104kg. No medical problem. After 8 month without sex I met gorgeous woman. But, for the first time in my life, no firm erection, and always ejaculating at the very beginning. After 16 days without masturbation, I took Levitra 10mg. 35min. before having sex with her (with water and empty stomach, at noon). Got face rush 25min. after ingestion. After some oral sex, I got a very …
vardenafil	I am able to maintain my erection better with Levitra. Works within an hour, however, I like to wait at least 2 hours so that the drug is in my system and provides a hard erection upon sexual stimuli or sexual contact.
vardenafil	This has not been 100% effective and I am not sure if the strength is enough at 20mg. I travel for 10 days at a time and so use the medication on an irregular basis. I would like something that worked more effectively, if that is possible. I have had limited success but not more than 20% and I need to move forward with some other treatment.
vardenafil	Drug works pretty well. Only issue I have with ED drugs are timing. It only lasts well for 3 hours or so. So sometimes I take figuring on sexual activity and we don't have sex. But the drug works well
vardenafil	After using Viagra which resulted in a semi-hard erection (not hard enough for intercourse), my doctor gave me a prescription for 20mg. The result was worse than with Viagra.
vardenafil	I had used verdanafil the generic equivalent of levitra. It was as effective as that of levitra. I got these generic equivalents at International Drug Mart.
vardenafil	Car crash 10 years ago damaged pelvis and right side genital muscles. I am 59 year old white male, 155 pounds, no other medical problems. Am on oral inhalers to manage (successfully) a mild asthma condition. No other support meds. Been using Vardenafil (on-line order, all I can afford) for four years as of May 2010. Results are astounding! Firm hard long-lasting erection, good for an hour plus of…
vardenafil	10 mg. A great headache pill with the side effect of a mild erection.
vardenafil	ERECTION LASTS ONLY A SHORT TIME, LESS THAN 10 MINUTES
vardenafil	I can have sex without any of these drugs but it can be a challenge. I take drugs for high blood pressure, cholesterol and diabetes. I have taken Viagra and Cialis and Levitra was by far the best for me. Viagra causes me a bad upset stomach and Cialis causes some and leaves me with a loggy and drugged feeling the next day. Levitra gives me little or no upset stomach, same for flushing and no nasa…
vardenafil	i am a diabetic patient and have errection problem aged 47years also blood pressure patient please advice.
vardenafil	The medication works as advertised. It isn't a miracle drug but does work as indicated.
vardenafil	Some mild headaches & minor nasal congestion. Effective for getting & maintaining an erection (10 mg. dose).
vardenafil	I took Levitra with Grapfruit Juice & Absolute Vodka Since about one year ago. The Medicine work good but since then I have lot of headach with bloury vision. Please advise me what to do. Thank you and awaiting for your advise.
vardenafil	Very effective in producing firm erection. Does tend to have a laxative effect
vardenafil	I had problems at first with the headaches stuffiness and heartburn but after about ayear into taking levetra the headaches let up. i still get the other symptoms.
vardenafil	very good experience with this pill.
vardenafil	I'm new in the use of this treatment. My MD just recommend it to me and I'm about to start the use of Trevira under my doctor's guidance. I suffer HBT
vardenafil	I have tried cialis and viagra and have good results with all three but have found that levitra causes the least discomfort if you are prone to heartburn and if taken to close laying down to sleep you will need antacids.
vardenafil	Very effective in providing a strong and lasting erection. May be experiencing some side effects such as loss of vision, ringing in the ears and nasal congestion.
vardenafil	could acieve an erection
vardenafil	I am 69 yrs old. I had laser prostate surgery for an enlarged prostate 6 wks ago. I went for my 6 wk checkup and told Dr. I am losing erection near end of sex. He gave me a sample 10mg of this product and I tried it last night. I am amazed! I had orgasm after my wife said she had enough and an hour ater we were sitting in a chair, recuperating, and she reached over and started rubbing me. I got h…
vardenafil	The medicine only works for about three to five minutes and then thats all,
vardenafil	Works just as advertised with little or no side effects. 20mg dose worked great with just the slightest of a headache and a little feeling of flushing but not obvious. I do not take any other meds so interaction side affects are not something I can address. Just remember, you must want to make love to your partner. It's half mental folks.
vardenafil	best of the 3 IMHO
vardenafil	Have used for 8 months with good results. I started with 10 mg. but this was not enough. Increased to 20 mg and get fairly good results. Always get the flushing affect in my face as described by others. Not always quite as firm as I would like but still gets results.
vardenafil	Levitra is great, after talking to my dr. he prescribed the 20 mg for me. I have found that it works best on any empty stomach and for me it takes about 45 minutes for a full hard erection to happen. Since using Levitra I am able to achieve and sustain a rock hard erection until I ejaculate. Until starting to use Levitra I was never sure if that was going to happen. I do not know if other guys ar…
vardenafil	Levitra worked perfectly! First time was tonight, at 20 mg. Took 1 hour to work because of a meal I had before. When it did, though, my wife was a very happy camper. Multiple erections possible, but my wife crashed out after the first time. Mild side effects including: flushed face, dizzyness, sense of unsteadyness on my feet, and mild-moderate headache afterwards. All are worth the feeling of be…
vardenafil	I am a 64 year old male. In a wonderful sexual relationship with a younger woman. I have used Levitra for 5 years and have learned to use the right dosage for me to avoid side effects. My erections ate now as thick, long and hard as when I was young. Also, one dosage willpetmit multiple erections over an 18 hour period. It's great that I can keep up with my lady friend in her sexual prime. She is…
vardenafil	This is a great drug...works every time. For those folks who don't like the cost, the generic version of Vardenafil can be ordered on line out of Canadian drug stores for about $2.50 per pill. Huge savings, and works the same.
vardenafil	44 y.o. male with recent open heart surgery for a bicuspid aortic valve replacment. Bata blockers prescibed after surgery gave me a very soft erection and difficult to maintain over any period of time. Levitra is my magic pill (although they claim otherwise). Took the 10mg pill and within 15 minutes all I had to do is think about sex and BOING...I was ready to go. I should also mention that my wi…
vardenafil	I have to admit that after taking levitra it feel like I was back in my early years.I was able to stand tall on command,my lady friend enjoy what I put out,I could tell by the way she kept going back to sleep the next day all day in the bed_smile_.sleep time(fetal position).
vardenafil	Works great but I have experianced red face and neck for about an hour afterwards.
vardenafil	I thought livetra lasted about 24 hrs. is this true or can ou only have sex once with it? I am the wife, and want more.
vardenafil	I tried the minimum 10 mg dose. After waiting one hour, it produced the desired results! My wife actually complained that I was too hard and we had to take it very slow. The only side effect was a mild headache that lasted for several hours. Well worth it.
vardenafil	I am 74 years old and was having difficulty maintaining a good erection. Seven years ago my family doctor gave us a sample of Levitra. It was extremely effective but very expensive. When I found an overseas source of generic Levitra for $1.00/dose I have enjoyed excellent sex five times a week now for seven years with no side effects. My wife is very happy. Most people think we are 20+ years youn…
vardenafil	Taking 20mgs and find it's hit or miss with erections. Depends on level of stimulation and sexual excitment. Always get a headache hours after, but worth the expense.
vardenafil	Works great,much better than viagra no side efects. Even works 8 hours later.
vardenafil	I try first time,with 20mg it worked great and after reduce to 10mg and use 5mg every 2 days I used, now after 30 days I become normal again without use levitra anymore. expensive but true worth and effective to threat ED.thks levitra
vardenafil	Never lost the ability to get an erection - just noticed they weren't as firm as they used to be, and sometimes lost them easily. I barely mentioned this to my MD, and he said, "Try this!" That was over a year ago, & I feel like I'm 21 again. In addition to the the oft mentioned headach/sinus congestion, I also get some flushing of skin, and sometimes stomach upset . Very well worth the side effe…
vardenafil	The first time I took it ,it didnt do anything for me.I took a 20 mg,the next night I took half and it worked wonderful.With in 30 min. I was rock hard and my wife said it look like it had grows some more.My only side effect was a slight headache and that all.I use to use viagar but levitre top that hands downs.Oh yea the next morning I was ready to go again ,it really last a long time.I am 62 an…
vardenafil	minimal. took it one time, with no affect
vardenafil	At 64 this pill turned me into a 17 year old for preformance but the side effects turned me into a 100 year old, even cutting the dose to 5mg. I had to stop using this because I was miserable for the next 18 hours.
vardenafil	Have been taking for a couple of years, usually cutting a 20mg dose. Very effective compared to much less shorter erection without. Headache, stuffiness, runny nose....but not severe. Haven't noticed difference between 20 and 10 mg. Don't know if better with or without food or drink. Anyone made this comparison? Very glad to have it.
vardenafil	This is a great drug. I used it for the first time an I am 100% satisfied. And more important, no side effects.
vardenafil	I'm 52, been happily married to the same lady for 32 years. I take a 20 mg tab & "quarter it up". I take 5 mg about one hour before, & man...it's fantastic! I do get a stuffy nose & flushed feeling in the face, but it's worth it! I definitely recommend this to "spice things up"!
vardenafil	it work
vardenafil	Levitra takes about 30-60 minutes to work in my case. I have taken 10 mg and had sex in the evening and re-established an erection an hour or two later...and tne next morning on some occasions. I get a bit of a stuffy nose which goes away the next day but it is so worth it. At 56 yr old it has made my wife and I like kids again.
vardenafil	Worked fine with some sid effcts, ringing ears, restlessness.
vardenafil	i have tried other medications,viagra. i did not like the side affects, headaches after. I tried levitra had very good results. thank you!
vardenafil	The first time I tried 10 mg at about 10:30 pm. At 5:30 am I still had a decent half erection. So a month later I tried a full tablet at 20 mg and had a good erection (with stimulation) for 6 hours, not hard or painful so no emergency room, and it went down after orgasm. I don't like the side effects. Headache, irritability and sleeplessness. Bad dreams. Stuffy nose. Maybe my body will get used t…
vardenafil	could not get an erection
vardenafil	if you take levitra, is theres a side effect that you cant make pregnant?
vardenafil	I had a 4 way bypass in 2004. When I asked my Doctor for a little help to my semi erection,he felt out of all 3 available of which I had tried all 3. The most effective and with the least side effects was Levitra. It works for a good 12 hours. Pleases my partner and pleases me. At 55 love making is better than ever.
vardenafil	have used 4 times now with no results
vardenafil	Works very well for me,i only take half of one tablet and it works for me.
vardenafil	Wow, I took a 10mg dose for the first time and felt like a 17 year old again!!! I'm 43!! No side affects to report, apart from, seeming to prolong ejeculation, which was not really a problem, it just seemed the love making was an eternity!! My partner was very satified both with my performance and that of the miracalous effect of the drug; approx 15 mins after taking the drug I was able to get fu…
vardenafil	I am a 37 year old male and started having erection problems after my wife passed 2 yrs ago. I started dating again and found my erections not up to par. The women were VERY attractive but my friend only worked somewhat or not at all. I finally talked with my doc about it and was given samples and a prescription of Levitra 20s. I must say the first time I used it with the woman I was dating, WOW!…
vardenafil	Moderate erection. I take Quianapril and also had red wine before taking 18-20 oz. Red wine contains nitrates. After suffering side effects such as vomiting and liquid diarhea most of the night, i reda warnings and it said do take with nitrates. I guess nitrates in wine count.
vardenafil	Was having problems getting or maintaining an erection. After first use, I knew my doc have prescribed the right med. Slight nasal congestion is the only side effect I have noticed. Would recommend to anyone.
vardenafil	Levitra has worked very well for me in keeing an erection. However, I seem to get leg cramps quite often shortly after taking it, which sometimes interrupts our intimacy.
vardenafil	My problem is a soft erection. I cut a 20 mg pill in half. It is way better than Viagra and Cialis and cheaper because you cut in half. Most times you can have sex twice . A good workout .
vardenafil	Problem maintaining erection to ejaculation. Used 1/4 pill at first, now use 1/2. Does cause flushing & stuffiness.
vardenafil	BP meds have killed the quality of my erections. I am very satisfied with Levitra. My best results are always on a near empty stomach. If I do eat its a very light meal and a 2hr wait before taking it. That appears to be the key to my success for a strong erection. Side effects are occasional light headache the next day and slight nasal congestion.
vardenafil	I am a 61 year old male and have had trouble maintaining an erection. Levitra has answered my prayers. After about an hour I am able to perform like a 25 year old. I have had no side effects with the 10 mg with the exception of mild flushing. I highly recommend this product. The only down side is the expense (not covered by my insurance, and I have great insurance.)
vardenafil	I'm in excellent health and shape. No other drugs taken; no health issues. Experience: Works. I'm like a porn star, can do it 6+ times a night. Only use it maybe 2x month, 45min to hr before sex best. Side effects experienced: Headache, the drug stimulates everything. 500 mg Advil, water helped a bit. Sometimes no or mild headache. other side effects face warm, flush. Do not take with fruit, frui…
vardenafil	I have used both Viagra (3 years) and Levitra (1 year), both producing sustained erections for a revived sex life. Viagra produced more of a headache afterward. Other side effects from both are flushing and stuffiness and diminished hearing for a while. Recently I had ringing start in my left ear. Even more recently "floaters" (posterior vitreous detachment) appeared in my left eye. I saw another…
vardenafil	It has worked a time or two. Is it best with or with out food? Is it best with or ith out wine?
vardenafil	I used Levitra before, now I switch to VA and I getting headaches, hot faces and no erection. I wonder was is the difference, What Levitra has that Vardenafil does not? When I used Levitra, only ten times, I had an erection in 20 minutes without even thinking about it. Still I had premature ejaculation and only can do it once, which is a lot better than nothing at all. Too bad I bought 60 pill of…
vardenafil	Had been having some ED problems for a few years. Finally talked to my Dr. who prescribed Levitra. Some flushing lets me know its working. Erection was like I was 20 again - just as hard and long lasting. Even after ejaculation and about 10-15 minutes, I could get another erection and go for seconds!! Slight annoying headache, but I can still feel effects 6 hours later.
vardenafil	I benefit from Levitra as early as 15 minutes after ingestion (empty stomach). Slight nasal congestion tells me I'm ready to go (even though this is listed as a side effect)! My partner is satisfied everytime!
vardenafil	57 yo male suffering from ED for 2 yrs related to diabetes. Was rarely able to have a full erection and had gotten very frustrated losing hardness before or during intercourse with wife. Gave Levitra a try for the first time 4 months ago - 1/2 tab of 20 pill. The results have been amazing for my erection. Usually effective in 20-30 minutes. Best at about 45 minutes or so. My wife says I am bigger…
vardenafil	i still had ability to have an erection but they felt weak,could still perform but now with 10mg pill has changed my life,strong erections,and i feel it has even increased sexual appetite,its suppose to last 4 hrs but i feel strong erections for days.
vardenafil	I tried this med four years ago when the VA changed over from Sildenafil to Vardenafil. I was shocked at how small the pills were(kind of look like a baby asprin), smaller than a tic-tac and light orange in color, but I was willing to try it since sildenafil worked so well for me. It is always nice to have more than one option. My now ex-wife could barely sit down the next morning. I have had thr…
vardenafil	Tried 10MG did not work. Went to 20MG only half way. Side effects were to great. Stuffy nose, muscle pain and head aches. I will try something else. Anyone have any ideas without the side effects.
vardenafil	Used 2.5 with no positive results Used 10.0 with some results Used 20. with some results Erections not enough for penitration
vardenafil	Major sinus headache that last for hours when using Levitra. The headaches are severe enough to cause nausea
vardenafil	I recently had T.U.N.A. surgery for my prostate problem. Since then tried levitra 10 mg.with my wife.Still did not get an erection not even hard . Tried 20 mg. one hour before sex.Still nothing happened ,but afterwards I felt light-headed and nauseated for some time later. Levitra just did not work for me.
vardenafil	I'm 48 and am having some ED problems (mostly just maintaining an erection) due to HBP, overweight, and slight stroke several years ago. Doc gave me samples of both Cialis and Levitra to try. Tried Cialis first with very minimal results. When I tried Levitra I was stunned. I was able to get an erection like I was a teenager. Had sex twice that nite and once in the morning - got a little concerned…
vardenafil	I experienced thickening of saliva, blotted stomach and nausea. During sex, I felt like vomitting. When I went to the bathroom to spit, a trail of thick saliva oozed out of my mouth and wouldn't stop. Definitely a buzz killer. What seemed to help me sleep without worrying about chocking on my saliva was sucking on a lemon. The lemon seemed to thin my saliva enough to be able to swallow. Will this…
vardenafil	I have been using Levitra for a year now. It took a bit of experimenting to determine the best dosage size to reduce some of the side effects. I now take about 1/3 of a 20mg tablet and the only side effect I have is a slight headache after. However, if I get up and move around a bit the headache goes away. My erection is certainly harder and bigger than it has been in many years and I continue to…
vardenafil	Worked incredibly well for my husband. I'm still in shock and so happy to have him back again!
vardenafil	i can maintain an erection for a significant period of time. I take half a pill with food (dinner) and can have several erections over the course of the evening up to about 12 hours after taking the pill
vardenafil	This med works for my ED, but the side effects seem to worsen every time I take it. Feel hungover the next day. Severe headache, congested, weak/fatigued. Debating if I should continue use or not.
vardenafil	Hi blood pressure meds often cause need and at 41, my g/f doesn't understand. Trying all 3, this is most effective and the 20mg cabn b cut in2 eights, so much less cost effective!
vardenafil	Has anyone experienced heartburn with this drug?
vardenafil	like others I get the sinus stuffiness, sometimes flush feeling and occassionally my ears turn beet red which is very funny to my girfriend. It works best in 10mg form on a empty stomach. But I would like to know if anybody has taken the canadian/pakastan imported brand and is suffering with blood clots in legs and lungs?
vardenafil	I am 69 and have been taking 20 mg Levitra for about a year. It works just as promised, but the side effects are annoying. I get very red in the face, stuffiness, and dyspepsia (indigestion). I recently tried cutting the pill in half. The 10 mg works just as well and the stuffiness and extreme flushing went away, but I still get bad indigestion after my first meal following sex. Maybe I'll try cu…
vardenafil	Iused over weeks 8 pills of levitra, takes more than 2 hours to work. On heart healthy diet most of time. not good expierence half the time. taking 10 mg. please reply to DESERT FOX
vardenafil	For me, Levitra is better than Viagra. I'm 51 years old, been married for 31 years to the same lady. I take 2-1/2 mg. on sat. nights as a "turbo booster". Feel (perform) like a 21 year old. Better really! Thanks Levitra. (Slight headache afterwards, but worth it!)
vardenafil	This has been a very good pill. The only side effect I have is swelling of my sinuses and throbbing of my teeth. Where before I could not have an erection I can have one for my wife who thought I was having affairs because I couldn't get it up. But the medicine saved my marrige!!!
vardenafil	I am only 40 and have ED. Low testosterone, high BP and cholesterol doesn't help the situation. I just started taking Levitra and my erection feels like I'm in my 20s again. :D Thank you Levitra!
vardenafil	My husband is back. Thanks to Levitra.
vardenafil	Its great for me but I worry that it could hurt him.
vardenafil	Can be effective sometimes. I am now using 20mg but it is starting to not work as well and I am wondering if it would be safe to raise that to 25 or 30mg to make it more effective. Does anyone know the answer to this?
vardenafil	I HAD A REALLY BAD STROKE THAT HAD ME ON LIFE SUPPORT WHEN I CAME THROUGH ,6 MONTHS LATER I HAD NO ERECTION AT ALL LOOK LIKE A NEWBORN, ALREADY HAD 3 CHILDREN GOT SOME CIALIS AT FIRST IT TAKES TO LONG BUT WHEN I TRIED THIS LEVITRA LOOK HERE THIS IS THE BEST THING OUT THERE IV'E BEEN MARRIED 30 YRS AND NOW I HAVE 4 DAUGHTERS I AM LIKE I WAS 30 YRS AGO AND I AM 50 WE HAVE GREAT SEX ALL THE TIME THA…
vardenafil	Two years ago l had prostate surgery, at first l had no erection problems, other than nothing comes out when l exaculate, though l still had the sensation.Of late my erections have been lacking to the point of not at all. l tried Viagra and only the 100s work for a short time. Of late l have been using the Levitra, and have been having sex up to three times in 24 hours on one pill. Not bad for a …
vardenafil	My Doctor gave me samples of Levitra. A 10 mg Levitra took care of my E.D. problems. The only side effect I had was a slight headache afterward.
vardenafil	worked pretty good but difficult penetration
vardenafil	The pill is absolutly wonderful. I am 51 years old and have always been well hung. Vardenafil insures that I have a beautiful rock hard errection that my wife enjoys for at least an hour a session. My wife has a dozen orgasms and I couldn't be more satisfied as I am with Vardenafil. Make sure that you take the pill on a full stomach or you will have a headache. It also causes me to have backaches…
vardenafil	I find that on ehalf hour is when it starts to work for me and my erection is fairly solid and it stay that waay untill orgasm. Also with in reasonable space of time I can have another erection though softer but works well. I f not the night before the morning after when my erections are like my old pee erections but dont go away after peeing in I engage in sexualy activity'
vardenafil	I tried Cialis which I found to be very expensive so I switched to Levitra with great results. I get erect within 30 minutes and have no problem doing it again up to 8 hrs later. No noticeable side effects other than slight stomach discomfort,but I have GERD so it is to be expected. Highly recommend.
vardenafil	I recently started a new relationship and was having trouble maintaining an erection. I visited my physician and she gave me 6 samples of Levitra 10 mg. This past weekend I tried it on Friday night. I chewed the pill right before we started, and within fifteen minutes was erect. After we finished, i was able to have another one, twice in one night. Saturday night was the same thing. We had amazin…
vardenafil	i've tried livetraas apose to others, and it worked for me. will continue to use it .
vardenafil	I can usually get an erection, But it is so short lived I have lately left my wife unsatisfied and fear she may lose intrest in love making altogether.I may need to take a hard look at what I am doing or ingesting before I use this medication again. Also perscribed 10mgs but 20mgs seem to work better with no side effects.
vardenafil	1 am 48 and have lost my erection from stroke and meds i take for blood preasure and hypertension as well as low testestoron levels i first started on 10 mg worked ok then tried 20mg witch was better but the stuffiness and hot flashes from it was much worse with the 20 so went back to the 10mg and after 4-5 times of useing the 10mg i was glad i went back to the 10 and are very happy with it now..…
vardenafil	Good medication that does what it states, high in price.
vardenafil	It takes about 30 minutes to work so you have to plan and results from a spontaneous opportunity prior to that are disappointing. I had a very slight headache and stuffiness. No real problem. Effects lasted about 5 hours.
vardenafil	I am curently taking finasteride, and terazosin,for an enlarged prostrate. I am also taking citalopram and aricept for a geriatric condition. I keep on expelling urne every 30 min. Is this a normal condition or is their another medication I can take tkeep me from urnating all day.
vardenafil	Worked the first time I tried it. I am on other medications that cause the ED and Cialis and Viagra did not work. Levitra seems to deal well on diminishing the effect of the other daily drugs I am talking including, Concerta, Zyprexa , Paxil and Nexium.
vardenafil	did not get rock hard, which did not last very long, on a scale of 1-10, with 10 being the highest, it was a 2. I experienced muscles jerking in my left arms. I took 20 mg.
vardenafil	give it the extra time to work in your system, and it works fine and there have been several time that I have awaken in the mourning with a hard erection on, another hint my Urologist gave me was, if you get the blury eyes and a headache, that an aspiran.
vardenafil	easy to use
vardenafil	I had been passing kidney stones and took a test while waiting for my doctor to come in. Saw my score and asked if I was having problems, I said this is my score. He said take these and see what you test next time. I am happier than when I got my first car! My wife is just as happy. 50 may not seem old, but this has changed my wife, life and confidence. Thumbs up!
vardenafil	I was having trouble maintaining an erection and sometimes having one at all. My doctor gave me trial samples of the three ED drugs, and for me Levitra seemed to work the best. My erections were once again hard and longer lasting resulting in a satisfying sexual experience.
vardenafil	Didn't do squat for my problem. It did however provide me with a pounding headache and severely congested sinus. Cialias at least helped with the ED. Those side effects were mild flushing, headache, and fatigue and muscle soreness/aching throughout the following day.
vardenafil	I take Lexapro and diabetes 2 and I take Levitra and it work good for me lasts but I found out it works about 1-2 hrs after you take it differs with others it has effectivness in about 15 min I found drink a full glass of water and have a pretty empty stomach, works great then hard as I can please.
vardenafil	did nothing to help my ed
vardenafil	I have ED due to use of other medications. Viagra didn't work on me. Levitra works great but I am not able to sustain an errection for longer than an hour.
vardenafil	first time I took the 10 mg tabs, it worked great. Second and thrid time not so great. Spoke with the doctor and she said increase it to 20 mg. Works good. Cu]oupled with a bak problem and ED, it has helped me greatly. wife loves it.
vardenafil	Altho I was able to get an erection before, it did not last. I used the 5mg tablet and WOW.
vardenafil	I've been using levitra for 6 months. With 10 mg, it gives me a hard erection which makes it easier to have an organism. I can still stay hard afterwords and keep pleasuring my wife until she's done. Thanks levitra!!
vardenafil	I use 10 mg of levitra and it works well after about an hour. My wife and I have enjoyed the experience of feeling young again. I have a slight headache afterwards but it is worth the sexual experience again.
vardenafil	Wow,I'm a first time user and what an experience! I wasn't able to get it up then I took 5mg and within 15 minutes, I was 'up' and running. I stayed hard and we even rested and started again. My wife enjoyed it. The side effects was that bad,just a very mild headach. Six hours after, I was thinking about our love making and I got a hard on. I feel like sixteen!
vardenafil	Have severe stuffiness in sinus and headache after ejaculation. So uncomfortable that I am reluctant to use it.
vardenafil	I've only taken it once and it didn't really work very well. Perhaps it takes several tries. Felt a little "hungover" (pardon the pun) and "polluted" the next day.
vardenafil	very good, i feel like i am thirty, also the side effects are minimal compared to viagra
vardenafil	First use...probably about 5mg. WOW!!! I felt 20 again.
vardenafil	Youngish fellow (30s,) but with early stages of diabetes-related ED (type II IDDM 20+ years). Wasn't sure 10mg would do anything. It certainly does. Expensive, but worth it.
vardenafil	Started having problems 5 mos ago. Could be stress with money or just age. Started with a 10mg dose WOW!! Tried a 5mg dose- better yet. Less stuffy nose, no headache or any after effects. and more like the old days. Good and hard, great climax and it lasted as long as we both wanted. Better living thru chemistry ;-) One happy wife and happier hubby!!!
vardenafil	My doctor wants me to try Levitra to assist with erection issues due to the SSRI anti-depressant (Lexapro) which I am on. Is Levitra still effective in this situation? Is a vaginal orgasm possible? Any feedback is greatly appreciated.
vardenafil	Works like a charm. Did experience a little headache, but well worth it. Seems to work for close to 12 hours.
vardenafil	tried 1o mg first nothing. tried20 mg next two nights better, but not good enough.
vardenafil	It works well for me the only side effects I noted were that colors seem more bright(wierd I know) and warm feelings rarely.
vardenafil	This drug works great! I've only had one side effect and that was a hot flash feeling, but was minor.
vardenafil	Feel like 19 again.
vardenafil	I am 76 year old white male with a female friend for over 7 years. I have been using vardenifil for about 5 years as I also began using high blood pressure medicine which I believe led to ED. I consider vardenifil a blessing as it enables us to have a wonderful sex life which I had thought to have ended. It has restored my confidence and feel younger.
vardenafil	Took 10mg 1 hour before anticipated sex with my girfriend, maintained a hard erection and had intercourse for over an hour. Had hard erection, itercourse, and orgasm again 6 hours later. Again had a hard erection, intercourse, and orgasm 12 hours later for the 3rd time in a 22 hour period on one 10mg dose. Hey, what more can a guy ask for? Extremely satisfied. Hardly any side effects, no upset st…
vardenafil	I am 57 and used VARDENAFIL for the very first time from the VA last week, so this review is based only one one sexual activity. I cut the 20mg pill in half as directed on an empty stomach, and used the 10mg dose for the very first time. It works for me, pretty hard erection, I can use some improvement, and will improve with continued self confidence. Am so grateful for this pill. I came 2 times …
vardenafil	works well, but causes headache, sinus congestion, and stomachdiscomfort.
vardenafil	Can it give you a backache?
vardenafil	Does the trick for me, long lasting,rock hard erections, and usually multiple sessions with my girlfreind...we both love it!...some headache and flushing...but worth it!!
vardenafil	best sex we have had in years. we cut a 20mg pill in half,works great,I LOVE IT!!!!!!!!!!!
vardenafil	Very effective (10mg)Iuse in conjunction with a daily dose of 5mg of Cialis(so I can have nocturnal erections). Rock hard erections. I always cum second.
vardenafil	Didn't work
vardenafil	yes...Pill can be cut in half. I use half of 20 mg. and works great. Some flushing is the only synptom I've had. Much better than viagra or cialis.
vardenafil	Tried it for the first time recently. Worked great for me. After experiencing arousal, I became as hard as a rock, and was able to sustain it. Only downside is a slight headache I experienced about 6 hours after taking it.
vardenafil	This drug gives some flusing to the face & some nasel stuffiness. If you are taking Zoloft or any other meds for depression or angziaty you will not reach a climax. I had to go off Zoloft for this reason,now everything is fine.
vardenafil	can this pill be cut in half
vardenafil	Levitra is a good drug for ED, it did however make me light headed and have a small amouth of blurred vision. Overall I am satisfied with this drug it did it's job
vardenafil	This is the first time to use Lavitra, the VA has had me using Vardenafil. Tonight though we tried something different were as the wife worked on me to stimulate me. I took the pill at 6pm and we went to bed at 10:30pm tonight. the wife said once I started it took less than 3 minutes and it was very hard, she agreed. I used Lavitra 20mg tonight and my face got red and I had a slight head ache but…
vardenafil	it's great gives me rock hard erections, wonderful. lasts 24hours in my case
vardenafil	Medication worked very well. Have periodic erectile difficulties (possible age-related -- 52.) After use, some congestion the next morning, but also seem to experience mild head pressure -- not a headache, per se, just a feeling of a "loaded" head; last about 4 hours or so. Do not have heart or any other difficulties, but this after-effect causes concern as far as whether or not the pressure is c…
vardenafil	Product is very pricey. Generic wold be great! This drug works well for me with no side affects. 1/2 hr before sex is plenty of time. However, Never, Never use and drink anything with grapefruit or other citrus acids in it! This also includes sodas. Drug does not work, and you will receive a terrible headache!
vardenafil	As with another reviewer, I've experienced severe nasal congestion. Have been using for about one month and switched from Cialis after having severe nasal congestion with that drug too. Thought a different compound would eliminate the side effect but it hasn't. Use it about once/week. Has anyone had nasal congestion while using ED drugs and been able to find one that doesn't cause congestion?
vardenafil	Concur w/ previous comment--taken an hour or two before sex I achieve a rock hard erection. My wife says I'm bigger than ever! She should know. She likes it so I'm happy. Drug seems to work for 6-8 hours after taking effect. I do get a minor headache but overall, very satisfied!
vardenafil	I find that I get a great erection, sex is fairly pleasurable, but frequently I don't come to orgasm. This has to be achieved by masturbating.
vardenafil	I have been 3 years not having sex with my wife because she was having health problems, recently i met a girl & we have sex but it seemed that my erectile got problems.The medicine work for me fantastic & also solve my premature ejaculation.
vardenafil	I took this drug on a trial basis, and after 30 days, I still do not achieve the erection that I want. I feel the urge to become erect, yet the stiffness is just not there.
vardenafil	Iuse 10mg one hour before sex. Provides rock hard erections
vardenafil	The best I've tried, but with one VERY annoying side effect: SEVERE nasal congestion! I have to use Afrin nasal spray every time! Is this a problem for anyone else?
vardenafil	Works great. I have had some bouts with ED from anxiety disorder. Taking this drug gives me one less thing to worry about in my life.
vardenafil	can't sustain erection
vardenafil	Other than getting getting a stuffy nose, works great!
vardenafil	Other than the mild side effects that come with using this drug I have been very pleased with the results as has my partner. I do wish that I could find a generic subsitute so as to afford more monthly.
vardenafil	It does not work. I would like to know why.
vardenafil	My doctor order to me 10mg levitra , but I took 20 mg ,it doesn't work for me
vardenafil	Now well into 2nd year using it for enhanced lovemaking usually one a fortnight or month on date nights/w/es. Find I can have sex twice and again in the morning. Wife loves the thicker harder erection and dresses to tease and please - she describes it like a steel rod.
vardenafil	Do not take this drug!!!!
vardenafil	Will not use again, side effects too severe.
vardenafil	For a 40 plus year old man that able to rock hard and do it 3 times within 90mins really enlighten my life style.
vardenafil	Though my health and fitness are good, due to BPH I had trouble consistently maintaining an erection. My urologist prescribed 20 mg Levtra, but wary of side-effects I let it side on the shelf for about 10 months before finally giving it a try. The directions said to cut the pills into fourths and start with 5 mg, so I did. 5 mg worked very well with no side effects. I've found since that cutting …
vardenafil	Though I had no real erectile dysfunction, I noticed my erections losing some of their old strength. My partner is younger than me, and though she could easily arouse me enough for intercourse, I knew I wasn't as big and hard as I used to be. So I began to lose a bit of confidence in my ability to satisfy her. After unsatisfactory attempts with Viagra (side effects), Levitra has given me back eve…
vardenafil	I am 26 years i try yesterday one levitra for fun with my gf i am in holiday I just feel a heart rate and little headache just one round i make sex and nothing else similar like before, not errection not strong not like write in answers in searching for levitra what is the problem can u confirm ?
vardenafil	I have found that one definitely needs to be stimulated for it to work best and so we plan our use ( once a fortnight) to a night or w/e out of town where my wife can leave her bra and inhibitions behind and dress to show off her breasts & nipples and the rest of her very curvaceous figure in sheerish tops and short tight skirts. We both know what we are going for and this heightens the anticipat…
vardenafil	I'm pretty healthy man, non-smoker. I simply wanted to try Levitra (10 mg) in order to compare it with Stendra (100 mg). Both pills work just fine, although it took almost an hour for Levitra to start working versus 15-20 minutes for Stendra. Plus Levitra caused known side effects while Stendra did not give any side effects at all. Erections were strong and prolonged, my wife was satisfied. The d…
vardenafil	By far Levitra made me the hardest - rock hard for a good hour or so at just 10mg. My wife (42) was very pleased indeed with my prolonged and slow thrusting that she had a couple of nice prolonged orgasms to my one with her second. Six hours later she wanted more. Levitra did not fail me - without taking more. When she is happy, I am happy.
vardenafil	Tried Levitra as an alternative to Viagra. Pretty much the same results for me. Was able to get an erection when sexually stimulated through foreplay about 30 minutes after taking the drug. Erection was long, hard and thick. Was able to satisfy my wife and myself by maintaining an erection through penetration,climax and ejaculation. My wife was pleased that I was able to thrust for so long withou…
vardenafil	Huge increase in performance - erection really hard and lasted for nearly 90 minutes and two climaxes. Got another erection in the morning and third climax. Wife and setting helped with romantic meal in hotel and staying over to set the scene for my first test with the drug. Her going braless in public with short skirt and stockings helped make it a truly awesome experience
vardenafil	Works like magic every time. I split 20 mg six ways. That way effects are minimal and it gives me 30 of good sex, until ejaculation. Then it goes down, and doesn't bother like higher dosage does
vardenafil	It did it's job. I was able to decrease the side of effects by not drinking alcohol (on day of usage) eating small healthy meals, but most importantly drinking a lot of TEA!!! it made using this drug very tolerable and decrease the side affects to a minimum. I know everyone is different but drinking tea around 4-6 cups doing usage has help me the most.. if your dealing with this problem it's wort…
vardenafil	The erection it helped produce was great, so it did what it was supposed to but the side effects were brutal. It would be impossible for me to take this medication and function on a daily basis.
vardenafil	Actually no real effects at all. I have tried Levitra several times only to disappoint myself and my wife. Tried again tonight, took one-half and gave it an hour, didn't work so I took another. Little effect. What now?
vardenafil	I tried the Cialis for daily use. Not effective unless you take four tablets and then wonder why you are doing that, especially at the cost. Went back to Levitra, told my wife when I took it, and then we planned sex accordingly. I do wake up with morning hard ons, and a little masturbating helps, so I am pleased o really. At 67 I am doing fine and still enjoy a good romp in the sack, even if it i…
vardenafil	After trying viagra and getting the "blue haze effect,tried Vardenafil. Worked best for me after waiting 90 min. before sexual activity. No visual side affects. Works well, but stuffy nose makes sleeping difficult afterwards. Will try nasal spray to overcome this(?)
vardenafil	I really didn't think I needed it, but I wanted a boost, and I talked my doctor into writing a script. Worked fast and it induced the biggest erection I've ever had. I didn't measure it, but it was noticeably bigger, especially in girth. seems to work longer than advertised.Will definitely use again.
vardenafil	The effectiveness of Levitra is DRAMATICALLY affected by whether or not you have food in your stomach. Especially oil or fat in the meal. Taking Levitra on an empty stomach, like when first waking up, has the most dramatic effect on good sexual performance. However, taking it after a full meal gives me little effect at all, at 10mg. So now I make a point of having a mostly or completely empty sto…
vardenafil	For me, 1/4 of a 20mg (highest dosage pill for Levitra) pill didn't have the effect when I was tired that 1/4 of a Viagra (100mg) has. Took the 1/4 Levitra, and getting an erection was the same as not taking anything, whereas 1/4 of the Viagra gets me very hard and allows for a stiff one for the next 12-24 hours. (No, the erection doesn't last 12-24 hours, but it's available when needed.) I recom…
vardenafil	The side effects were pretty intense, and the headache lasted for ten hours after originally taking the pill. However, I was able to prove to my lady that I truly am into her. She had been depressed as she thought it was her fault. Started working within 15 minutes of taking the pill, and I lasted for an hour and a half. Twenty minutes later, we went for five minutes before I had an orgasm. Howev…
vardenafil	Just didn't work at all.Switched to Viagra and it worked.
vardenafil	Levitra worked fiarly well for me. About 30 minutes after taking I would get a hard dick and be able to maintain a good stiff dick for some long term healthy sex. If my girl friend was willing I was usually up to a second round within 30 minutes. The effects would last 10 - 12 hours. so sometimes I wake in the morning at home with a rock hard and have to do a little hand work. Do not recommed to …
vardenafil	The quality of my erections had begun tapering off before I reached middle age. In middle age erections mostly useless - I was having about a 25% success rate as far as penetration was concerned. In my middle fifties Viagra came on the market and for about ten years I enjoyed a success rate of about 60% - 70% (funny how you tend to remember the failures). Now that I'm in my late sixties I find my…
vardenafil	Good stuff, lasts about 3-4 hours after waiting 40 min. Viagra was weak and got the blue haze thing.
vardenafil	I realize I'm quite young and shouldn't have to take something like this, however, I've had severe erectile dysfunction for two year before resorting to this pill for help. From my experiences, Levitra takes 15 minutes to start working, 30 MINUTES for full results. I have experienced no side effects other than a SEVERE STUFFY NOSE. Usually taking only half the dosage two hours before the second w…
vardenafil	Don't take after drinking coffee or anything caffinated. The stronger the coffee the poorer Levitra acts, with shortened erection time frame and it can make one very sleepy if too much coffee is consumed.
vardenafil	I have tried all 3; first Viagra, then Levitra, and now Cialis. I am staying with cialis, on 10MG as needed.
vardenafil	I changed to Levitra after finally (after three years) realizing that the Cialis was causing my heartburn and seriously exacerbating what had been minor back pain. So far the Levitra is working exceptionally for me. Phew!
vardenafil	I noticed a small improvement in performance but had a terrible headache later on.I tought my head was going to explode. Sensitive to light and sound. Not fun. Killed the evening. I won't be taking Levitra again.
vardenafil	Works great for me. Cialis nor Viagra did a thing for me. The Viagra caused the worse headaches I have ever had. There was no way I would have wanted sex even if it had produced an erection. Which it did not. Cialis did absolutely nothing. Levitra, even if I cut it into quarters, works for me even 3 days later. Hardon anytime I want one too. Very happy with it.The stuffy nose is easily taken care…
vardenafil	This ed medication has allowed me to experience multiple erections and orgasm within 2 hours for first time since in my 30's. Wife is pleased with the results! Have used Viagra with less side effects but did not produce as hard an erections or same staying power.
vardenafil	Zero side effects at 20 mg.
vardenafil	Took less than the required dose & it worked but the side effects were too much to continue taking it. Viagra works so much better for me with very minimal side effects. Levitra lasted longer but Viagra was much less a problem.
vardenafil	Great stuff! Aside from the stuffy nose, I am very satisfied with this medication. I was reluctant to take a medication, but with a little prodding from my girlfriend, I finally decided to try it. I am so glad that I did! I take it about an hour before sex and have had absolutley no letdowns!
vardenafil	Restored my sex life. Take about 7 mg (break 20mg tablet up), works in 15 min to 1 hour depending on how full my stomach is, very, very happy. Does seem to last longer than 4 hours.
vardenafil	Works fine... great for the ED. Did not help with the ejaculation issues by my SSRI. I didn't need the drug after my SSRIs were regulated and could gain an erection on my own.
vardenafil	GREAT STUFF! No bad side effects like the other two e.d. meds. out there.
vardenafil	taken because of lack of sex drive and erections havent been the same on the antidepressants. took about 15 minutes to kick in on an empty stomach and lasted well into the next 24 hours. saved my sex life.
vardenafil	Powerful stuff! Originally labeled effective for 4 hours. In Europe the label reads 7 to 8 hours and now it seems to be regarded as at least that or longer in USA. I use it in conjunction with Cialis. A couple of Cialis a week - works for maintenance (morning erections for 2 days after each dose) and a Levitra just before show time.
vardenafil	Could not get an erection. I , as well as my wife, feel frustrated
vardenafil	I sometimes have a dull headache after, but nothing serious. Also, for about a day after I get impromptu erections.
vardenafil	Stuffy nose, LSD like high with regular dose. Makes me extremely horny. It gives me the BEST hardon of any of the choices. Much bigger and harder. It lasts in my system 5 days. Ready at anytime I want it and sometimes when I am not :-) I cut the little pill in 1/4s. One quarter still does the trick for me and the good effects last for about 4 days. The bad effects, like the trippy feeling diminis…
vardenafil	I am a diabetic and 20 mg did the trick. It lasted to the next day for me. I got facial fushing which you know it has kicked in and headache afterwards but it is all gone by the next day. I have cut the 20 in half and it still works fine with less side effects.
vardenafil	About one hour after taking the headache began. For 24 hours after taking had bad headache, general fatigue and generally felt like doing nothing. I won't say I wouldn't recommend this just because it doesn't work for me, but the side effects far, far outweigh the benefits.
tadalafil	I was prescribed 20mg cialis daily as needed. The results are terrific. I have my confidence back. Just a few seconds is all it takes to get full blooded boners for almost 36 hours. The head of my penis gets very big and very sensitive.
tadalafil	This is an excellent medication for ED. I have a prescription for 20 mg as needed. The medication works best for me if I take 10 mg two days in a row and then the full 20 mg tablet when I plan to have sex. If I just take the 20 mg with out the 10 mg doses preceding, results are much less reliable. Following this regimen I get rock hard erections when stimulated and wake up with erections during t…
tadalafil	I am a 52-year-old male who was having ED problems due to taking prescription opioids. I am permanently and totally disabled through the Veterans Administration. I was having difficulty getting and maintaining an erection and went and had my testosterone checked. It was on the floor. I started testosterone therapy but was still having issues maintaining an erection. The VA prescribed me Viagra wh…
tadalafil	I take medication for Bipolar Disorder, and the Cialis 5mg tablets that I take restored my sex life back to normal with women. My insurance doesn’t cover it but it’s worth the money.
tadalafil	I wanted to share my experience to help other guys who are going through what I was going through. My wife and I hadn't been intimate for years. I was in a deep depression, and the times before when we tried to have sex, it was hit and miss. It started to become a self fullfilling prophecy. The more I focused on getting an erection, the more nervous I got, and as a result, I could'nt perform. Las…
tadalafil	Gave me really bed tinnitus (ringing in ears) all the time I took 5mg. dose daily. Once I stopped taking it, ringing went away after about 2-4 days. Also had elevated serum PSA levels while taking. Stopped 2 weeks prior to blood work and PSA level down. Not too sure if caused by Cialis or not. Took brand name. A little flushing, stuffiness and mild headache while taking. Erections are firm and ab…
tadalafil	Kept me semi hard ALL day and moderately hard with activity. Orgasms seemed more intense.
tadalafil	No side effects. Firm erections within 45 minutes after taking 20 mg pill. Completely satisfied with the results.
tadalafil	Started being able to completely clear my bladder with this medication. Nice to not have to “go back” shortly after the first trip.
tadalafil	I am on 5mg/day of Cialis for BPH and had been getting up to urinate 4-5x a night, now it is down to once a night. I do get a little nasal stuffiness, but it seems to wear off after a few hours. I was not experiencing significant ED but could have occasional problems getting an erection if I was tired or stressed. Now, I can have erections at will, but the increase in nighttime spontaneous erecti…
tadalafil	I was diagnosed with prostate cancer in late 2019 and had 9 weeks of radiation. I am cancer free right now but was left with some side effects - primarily frequent urination and some ED issues. My oncologist prescribed a daily low dose of this medication (2.5mg) to help with the frequent urination and maybe ED issues but primarily for the urinary issues. It has worked very well for me. I am able …
tadalafil	Drink lots of water of water possibly a glass every hour to deal with headaches and stuffy nose, key for people who dont drink water as a lifestyle.
tadalafil	most important thing I can say is that the most effective way for me to use this is 10 mg a day. And it can take 4 or 5 days to really kick in so I just need to take it regularly.
tadalafil	68 years old and it does work for me. But my wife has no sexual desire so it was a waste of money
tadalafil	I am a 75 year male in very good physical condition. I have taken 20 mg an hour before sexual activity and get a somewhat full erection (maybe 75%.) The downside is that I get a fairly severe backache that lasts for a day or two afterward. I am going to try maybe 5mg dosage on a daily basis. This might help my BPH (slow urine flow) also. However, my urologist said this would not have any effect o…
tadalafil	Occasional problem led to low confidence. I tried 20mg which worked well but had a headach for 3 days. After much research, started taking cialis 2.5mg daily with no side effects. Couldnt be happier. Highly recommend.
tadalafil	Prescribed 5mg as needed for minor performance anxiety relating to stress. Took 5mg one time and discontinued immediately due to severe side effects. Side effects became severe 24hrs later. Side effects have gradually improved over a 5 day period. Still not completely 100% recovered. Although I am sure I will. Extreme body temperature changes, body flushing, raised heat rate, raised blood pressur…
tadalafil	Iâ??m only 39. Started having ED this past year. Couldnâ??t stay hard during sex. Dr. Gave me 5mg and in one day of taking it I had amazing results. Iâ??m taking 5mg daily and my wife is very happy now! I wake up with a hard on all the time now like I use to. Itâ??s been a huge plus for my marriage and the sex is amazing again. Guys donâ??t let ED mess with your mind cause it will. Go get this if…
tadalafil	Fairly effective for BPH, but occasional blurry vision was side effect. Stopped taking.... no more vision problems.
tadalafil	Brand name versus generic. I have always had great success with brand name Cialis. Just one 5mg tablet works for 5 to 7 days. Now that there are geriatrics available the price is way down but look out for fakes. My first generic priced was Prasco brand. This is made in the USA by Eli lilly. It's the same stuff as brand name. Even the egg shaped tablet is the same with the C5 stamp and it works we…
tadalafil	Had soft erections during sex and slow urination problem . Urologist recommend 5 mg for both problems . Wow does this stuff work ! Erections all the time and hard like I was 21 again . ( IÃ¢Â?Â?m 54 ) . Had to go to 2.5 mg to slow down the unwanted erections . Urine flow has also improved as bonus . Loving this drug !
tadalafil	I am in my mid 40s and I have a mild/moderate ED. After taking my my first Cialis 20mg. Onupton has the best prices available online. I was rock hard. And, I last super long before my first orgasm. A real plus in terms of sexual performance: hardness, and marathon.
tadalafil	Horrible, horrible. I tried few times thinking, "maybe side effects was caused by something else" NO, NO! the flu like symptoms, all body muscle pain, massive headache, swollen face and eyes and bad sleep., doesn't really worth the hassle, i better stick with viagra instead which only bad side effect is bad sleep.
tadalafil	Effectiveness: not effective. Side effects: Serious legs and back pain even 2 days after taking. Recommendation: Do not take!
tadalafil	10mg did not work. Took an additional 10mg second day. Worked well, but experiencing severe leg and back pain.
tadalafil	I was diagnosed with BPH going to the bathroom 5 times a night. I still had erections but 50-75% hard compared to 20 years ago. My doctor prescribed Flomax and it made be sick as a dog after taking my first pill. I begged my doctor to prescribe Cialis and finally he reluctantly agreed to prescribe it but he did write the script for ED only. So every time I go to pharmacy the girls see a big note …
tadalafil	I took 5 mg daily use for 2.5 years. I had horrible heart burn nearly every night, regardless of when I took it. So I decided to try something else: what if I took it only about an hour before sex, and about 10-15 mg a time. Guess what--no more heart burn at all. Very hard erection and absolutely no enlarged prostate. I am also taking Flomax. But I feel probably 200% better than taking the daily …
tadalafil	I buy 20 mg from Canada and cut into 3 pieces. It helps me sustain erection for 30 -45 minutes of intercourse. Makes my spouse very happy because of many orgasms! Only side effects for me are a stuffy nose which doesnt last only for 2 or 3 hrs.
tadalafil	What a horrible drug! Side effects are unbearable. Took 20mg, and while it did give me an erection a little easier than taking nothing, the orgasm / ejaculation was severely diminished! Had a hard time getting to sleep after sex as well, heart was pounding from the Cialis. Have read that it can cause palpitations and raciness, sleep problems. Side effects: severe heart burn for 2 days! Worse than…
tadalafil	I am in my mid 40s and I have a mild/moderate ED. After taking my my first Cialis 20mg. I was rock hard. And, I last super long before my first orgasm. A real plus in terms of sexual performance: hardness, and marathon.
tadalafil	This drug is amazing. Started with 5 mg each day to help with urine flow problems and soft erectios . Wow! Started having erections all the time during the day and night . Cut back to 21/2 mg a day and it worked . Still get erections like I was a 18 yrs old but not at unwanted times when taking 5 mg a day . Urine flow has improved and urge at night is much better . Highly recommend this drug .
tadalafil	I was on Flomax for 2 weeks, but had no improvement with terrible stuffy nose. So switched to Cialis 5mg daily. From the day 2, aches and pains in legs and buttocks. Day 3 and 4, pain got worse. It was not unbearable pain but enough to make me toss and turn all night. Day 5, I had to take the pain killers to sleep. Day 6, the aches and pains gone with awesome other benefit for ED. Also see some i…
tadalafil	Cialis has given me the ability to get and maintain an erection as well as a satisfying sex life again. Started out taking 20 mg but have been cutting the pill in half after experiencing leg pain as a side effect. 10 mg seems to do the trick. No more leg pain but the ability to still get rock hard erections brought on by foreplay and the usual sexual intimacy of being in bed with my wife (Im 63 a…
tadalafil	I like to give some assessment Buy a 20 mg, split into two halves, take half with or without food at around 7 PM, don’t know it works after half an hour or two hour but you can perform well during prescribed time, sleep and relax, you’ll notice an amazing thing at 3-4 AM, harder manhood with increased girth Thumbs up - Harder erection - Increased girth - Longer drive - Regain erection again after…
tadalafil	I've only tried a few free sample pills as yet. And I am getting really good erections. The effect seems to last several days or more and for me there have been no side effects at all.
tadalafil	I am 47. I take 5 mg of Cialis every day for more than 6 months. Prostate problems are gone and sex is good now. The body is full of energy again. I am very grateful for this medicine. The life almost impossible to endure before I discovered Cialis.
tadalafil	I'm 47 healthy and Recently divorced after 20 plus years of marriage and recently started dating. Dated for several weeks without having sex. I was a walking hard on when we would make out with ability 2 get an erection at any time and was feeling pretty optimistic about our future first encounter. Before our first sexual experience came to pass I begin 2 notice less excitability(WTF) probably an…
tadalafil	took 20mg tablet I got as a sample from Dr. after 1/2 hour had solid erection, and lasted much longer then usual before orgasm. Had another solid erection 9 hours later in the morning. Only side effect was some mild facial flushing.
tadalafil	Crazy side effects, that are just not worth it. Tried 5mg daily , and 20mg both failures Reflux, back pain , head aches , kidney and stomach pains
tadalafil	Not much effect, but lots of side-effects. Felt like having a flu. Terrible. Never will take one again.
tadalafil	I am from Pakistan, 44 years old with 5 ft. & 6 inches height and in between slim & fatty body. I have 16 years married life with 2 sons & 2 daughters. I have two short comes, one is erection problem and the other is Premature Ejaculation. So first time, yesterday Saturday night, I have taken 5mg Cialis. After one hour, I feel in my teen age due to full rock-hard & incredible erection with some a…
tadalafil	Two weekends . It works for me with simulation however not enough for penetration. 20 mg as needed basically the weekend pill. Great for me no help for her. bit disappointed.
tadalafil	Terrible headaches and upset stomach. But worst side effects is I get eye bleeds. This medication will effect your vision, permanently. Be very careful. Dangerous drug and I believe side effects including deaths are under-reported.
tadalafil	Day one ,nothing , day 2 slight backache and leg cramps , day 3 more severe backache and leg cramps but woke up with an erection . Day 4 I am giving up low back pain leg cramps and no erection . Gave it one more day . No pain , strong flow of urine 24 hours a day and lots of play for Mr Grey . Feel like I am 20 again . I am 2 weeks in this deal and could not be happier. Got to admit , the first 4…
tadalafil	Was having a issue of keeping erection started taking cialis been happy since very affect no more issue
tadalafil	Started with cialis about age 55. It has worked well except for one batch purchased overseas which was a bad lot. My money was returned. This stuff is terribly expensive bought in the USA. I have had good luck with Canada Drugs with price and quality.
tadalafil	Have been on Flomax for 2 months to help with enlarged prostate, however, started having dry ejaculations. One day on Cialis and just shot my first normal " wet load " Love it.
tadalafil	Was having problems keeping erections. After 3 days on Cialis, my life changed greatly with sex like it was when younger. I am 67 and wife is 66. She loves it also. No problems and none of the effects they warn about. It has also replaced the flomax I was on.
tadalafil	Healthy fit 70 year old that takes no meds. Cut a 20mg in half and took first half and first ever dose at 915am on Fri. 12:15 pm until 6pm it had plenty of opportunities and reasons to work but nothing. Took the second half at 6:30pm Fri evening and still no help and suddenly around 8:30pm some of the listed side effects kicked it.The desired good effects never materialized and the negative side …
tadalafil	We always do foreplay, then extended cunnilingus to make sure my wife is satisfied, then intercourse. Around age 60, I was getting a fine erection at the start, but it would fade by the time we were real for intercourse. Went to the doctor, he prescribed Cialis. Fantastic experience the first time. My prescription is for 5mg daily use tablets, but we normally only have sex on the weekends, so I'l…
tadalafil	Much less nighttime sleep interruption (frequent/urgent urination). ED resolved with 5 MG dosage.
tadalafil	I was given this by my doctor after several enlarged prostate medicines had made me sick to the stomach and even pass out the benefits of Cialis have been amazing can urinate with a steady stream I no longer get up several times during the night I have the side benefit of rock hard erections that I was not expecting and it even appears as if my penis has gotten bigger I'm not sure if that is an i…
tadalafil	2.5 mg daily, rock hard erection. even in flaccid stay almost full for whole day.
tadalafil	Here is the wife side of the story my husband of around thirty years was starting to have problems getting a keeping a erection, talked him into talking to his family doctor he has high BP and diabetics, was given Cialis 20 mg trial pack in instructed how to use it. Took half tab per doctors advice around twelve hours later nothing starting to get depressed then around fourteen hours it started t…
tadalafil	I take 5mg daily dose and OMG...this is the best thing since...whatever! Amazing erections, able to last longer and stay hard (and I mean "hard") throughout. Stays fairly hard even after orgasm for a considerable amount of time! No side effects for me. Very little stimulation needed to attain erection. The wife is ecstatic...I can't keep her off me. Middle of night erections are incredible, morni…
tadalafil	5 mg "for daily use" for BPH and stronger erections: Seems to assist with a somewhat better urine flow than Flomax. Not enough to justify the price difference, so I don't take it regularly. Recently, I was on vacation with my wife, which creates more desire for sex. Although I can achieve an erection naturally, it can become less reliable, especially when I am tired and/or have been drinking late…
tadalafil	I (age 72) am taking 5mg daily cialis for 2 problems: BPH frequent urination, and ED. The ED problem is much improved but the frequent urination problem is only mildly improved. However my feeling is that it is more important to get an erection than to pee in my pants. The good news is that medicare part D will cover this med when used for BPH.
tadalafil	Other than a bad headache the one night I had alcohol while taking this product, the use of this product has literally changed my life and that of my wife. I had all the normal issues being over 50 and diabetic and though I reservations, I was excited to imagine this miracle pill helping me in this area and it is truly like I was 20 again having met me wife for the first time. I wake up with wood…
tadalafil	I am 72 and in reasonably good health. I was experiencing reduced sexual appetite. After three weeks of 5 mg Cialis, I noticed little if any change in libido, but did experience heartburn. This drug did not work for me.
tadalafil	I'm 55 years old, long haul trucker have had some ED for the past couple years. I gave this a try, the daily version. Went out on a one week truck run and came back, got in bed and was easily able to perform. Got very hard and erect, got hard the next day when we started kissing the next evening in bed. I need to lose weight, get off this med, if possible. I'm 6', 285lbs. too fat! My wife is only…
tadalafil	I want to say a few things to my "brothers-in-suffering." Look at the star ratings for this drug, or ANY drug that purportedly treats BPH. There is a correlation between the star ratings and the age brackets. In other words, the younger the guy, the greater the likelihood that he'll rate this drug highly. Positive ratings from older guys? Not so much. The reality is such that, because of our age,…
tadalafil	After a couple years of very few maintained erections, my husband tried Cialis. We had the best sex for 2 days and nights, not all at once, we did takes breaks. The 3rd day after taking his first dose, he woke up with flu symptoms, has anyone else had this problems and what did you do.
tadalafil	I am 70 and 18 months out from Robotic Surgery. All is fine now last PSA was .01. Started Cialis 8 days ago started having severe low back pain last 3 days.. Gonna stop the Cialis today.
tadalafil	BEWARE. After 3-4 years without problems taking half a 20mg pill on the weekends my vision has been ruined. It happened 48 hrs after a dose. One time , no warning. Stop taking if you value your vision.
tadalafil	Follow up. Using Cialis or Tadalafil now for almost 3 years. What a life changer! Three to four years ago I started having problems keeping stiff wood even when wife gave me oral; felt like I had a leaking tire that could not hold air. Major frustrations for me and my wife. I tried exercise, ginseng, ginger, nuts, dark chocolate, avocados, oysters etc for six months with little change. So, went t…
tadalafil	I've tried Viagra 100MG and it had no effect all. My doctor prescribed Cialis 20MG and it worked the first time and lasts for 3 days. I only take it when needed since Cialis has kit started me only after I took a couple of times.
tadalafil	I have used it for about five years. I am able to achieve an erection every day if I want. No side effects at all, except for an improvement in ability to urinate.
tadalafil	Had lessening ability to get an erection, no other health issues. Doc gave me a scrip for the 20mg to use prior to sex (not daily) and suggested I cut them in half. AWESOME! Besides me, the missus is also very pleased. Very little stimulation needed. It worked so good I tried them in quarters (5mg) and that works well enough for an erection anytime for up to a week. Now I get rock hard on demand …
tadalafil	I am two years out from my prostatecty. Viagra, Levitra, and 20 mg Cialis gave me erections strong enough for intercourse but the headaches were horrible. My uro gave me samples for daily 5 mg Cialis. After a couple of days I am able to have erections strong enough for intercourse with no side effects. Lots of foreplay helps too! Right now I am fortunate my copayment is a dollar a pill. Night tim…
tadalafil	Aftear seeing my doctor. Cialis helped me not going to the bathroom so much. I can sleep through the night without having to go. Also can sit through a movie in the theater. Sexually I can last longer satisfying my woman.
tadalafil	Unless you are sexually active this medication works. After 6 months there was a notable decrease in sexual activity with my spouse to the point that I discontinued the medication. Cialis strangely had a reverse effect-when I first started I wanted to have sex and now not interested in sex at all based on spousal response. Take it if you are sexually active-it worked for me.
tadalafil	5 mg daily for 10 days. Afterwards, experienced excruciating stomach pain, hip pain, heart burn. Stopped taking but the pain and discomfort has persisted. Viagra does not create these problems. Do not recommend due to side effects.
tadalafil	The medication does cause a stuffy nose sometimes; however, there is no doubt it's effective. I panic when I run out of it b/c a high % of the time I can not get an erection without it. I take it every 3 days or so, and it allows me to have full and very firm erections (multiple times in one day...even multiple times within an hour or so).
tadalafil	I have been using 5 mg Cialis for about one year and it has been very effective in contoling the symptoms of BPH. It is a shame that I have to fight with my health insurance carriers to have them pay because they think I am using it for ED.
tadalafil	Just ok for me. Took after my prostate cancer surgery. Lots of side effects, blurry vision, stomach pain. Worse for the 20's. The daily 5's worked best. Fortunately, only needed to take it for a year until I recovered from the surgery.
tadalafil	the cost keeps going higher, if everyone changes they might come down
tadalafil	Starting having erection trouble due to low T. Started T replacement and they gave me Cialis. It is expensive but it works! It took a few times taking it to see the full effects so don't give up until you have tried it 2-3 times.
tadalafil	I am a 57 year old triathlete, having completed 2 Ironman competitions in the last 2 years. One would think the my fitness would help in the bedroom. Not! As I've aged I've noticed my erections getting weaker. Over the last 2 months they were none existent. I would orgasm when my wife would give me manual stimulation and the ejaculate would just ooze out of my flaccid penis. But no "rock hard" er…
tadalafil	Without taking Cialis sometimes I can get hard enough for intercourse but more time then not I can not enter my wife. With Cialis daily I don't think about it, I usually have several erections nightly and wake up hard. With stimulation I can now most times enter my wife and can actually last 5-10 minutes because I am not so overstimulated trying to get hard. I have found my desire for sex has inc…
tadalafil	I'm 43 and have been taking 5mg Cialis for a year and a half for BPH. I don't always take it daily, but when I miss my regular dosing, I notice that the side effect of flushing and stuffiness seem to be at its peak after restarting my dose. I drink 2-3 glasses of wine each night, so I think that the combination of Cialis and wine might be worsening the flushing. Several men on here have mentioned…
tadalafil	If you are thinking this is a miracle drug, you are half-way right. I started taking it for frequent urination at night and to get erections. It worked for both for about a month. Then my PSA score stared going up and I started, again, frequent urination at night. Now up to 5 times a night. But it still works like magic for erections. It isn't cheap, but it really works well, at least half-way.
tadalafil	I take Cialis Oral for prolonged stamina, My symptoms of ED were narrowed down to a emotional condition, not physical....your mind and emotional state (in my opinion) play a big role in stimulation!!! To me Cialis Makes a man a better man...a great performer, a SUPER Performer... (My quote as in Rocky 4 During the Russian Press review....) Believe me whatever you'll "hit" you'll destroy!! With th…
tadalafil	Well, it does what is supposed to do! One does of 10 or 20 mg will last a couple of days. I do however get some of the basic side effects of flushing, headache and stuffy nose but its all worth it and are countered with asprin...
tadalafil	Lasts a few days and no side effects. Very good!
tadalafil	How do I delete or revise a review of Cialis that I have posted?
tadalafil	My comment on both ED and BPH is "How do I delete or revise a review after it has been posted on WebMD?" Thanks for your help.
tadalafil	Age upper 80s. Bathroom trips have gone from 4 or 5 to 1 or 2 per night.
tadalafil	I'm 89 and have had ED for many years. I take Cialis 5 mg daily. 18 months to now. No side effects. I don't get an erection hard enough for penetration but do have constant arousal with an engorged and sensitive penis. More energy and a high interest in sex. Orgasm to ejaculation requires assistance from a female with persistent stimulation. Masturbation to orgasm takes so long I have to give up.…
tadalafil	At age 89 Cialis has given me more energy and a constantly engorged penis. Not hard enough for penetration but very pleasant. High interest in sex. I need assistance from a female for long stimulation to orgasm and ejaculation. Attractive women I see while shopping are a real turn on. I have had no side effects. Been taking the 5 mg daily for about 18 mos. Have had ED and BPH for many years.
tadalafil	Cialis has made me feel like a teenager again, with no side effects.
tadalafil	Actually cialis has helped 3 problems I have,ED, BPH, and reynauds disease. It has been wonderful so far as the daily dose which is surprising because I had poor results with the higher sporadic dose. I am a physician and patient.
tadalafil	I have non-painful Peyronie's disease. I take the oral low dose daily. Works like a charm.
tadalafil	had been noticing my erections softening over the past few yrs. Asked Dr for cialis, take occasionally to modest results, but last few times, the headaches almost migraine like - lasting longer than ever, making action time not doable
[truncated: 1,598 more rows]
